# Supplementary material for: Crystal structure of butane-1,4-diyl bis­(furan-2-carboxyl­ate)
Source: Acta Crystallogr E Crystallogr Commun. 2019 May 24;75(Pt 6):872–4. doi: 10.1107/S2056989019007175 (PMC6658970; doi:10.1107/S2056989019007175)
Supplement: Supplementary file 1 [file e-75-00872-sup1.cif]

##############################################################################
#                                                                            #
# This CIF contains the data in a paper accepted for publication in          #
# Acta Crystallographica Section E. It conforms to the requirements of       #
# Notes for Authors for Acta Crystallographica Section E, and has been       #
# peer reviewed under the auspices of the IUCr Commission on Journals.       #
#                                                                            #
# Full details of the Crystallographic Information File format               #
# are given in the paper "The Crystallographic Information File (CIF):       #
# a New Standard Archive File for Crystallography" by S. R. Hall, F. H.      #
# Allen and I. D. Brown [Acta Cryst. (1991), A47, 655-685].                  #
#                                                                            #
# The current version of the core CIF dictionary is obtainable from          #
# ftp://ftp.iucr.org/pub/cif_core.dic.                                       #
#                                                                            #
# Software is freely available for graphical display of the structure(s)     #
# in this CIF. For information consult the CIF software page                 #
# http://www.iucr.org/resources/cif/software.                                #
#                                                                            #
# This file may be used for bona fide research purposes within the           #
# scientific community so long as proper attribution is given to the journal # 
# article from which it was obtained.                                        #
#                                                                            #
##############################################################################
data_I
_database_code_depnum_ccdc_archive 'CCDC 1916720'
_journal_date_recd_electronic     2019-04-22
_journal_date_accepted     2019-05-17
_journal_name_full     'Acta Crystallographica, Section E'
_journal_year     2019
_journal_volume     75
_journal_issue      6
_journal_page_first     872
_journal_page_last     874
_journal_paper_category     GO
_journal_paper_doi     10.1107/S2056989019007175
_journal_coeditor_code     IS5514
_publ_contact_author_name     'Yuji Sasanuma'
_publ_contact_author_address
;
Department of Applied Chemistry and Biotechnology, Graduate School
and Faculty of Engineering, Chiba University,
1-33 Yayoi-cho, Inage-ku, Chiba 263-8522, Japan
;
_publ_contact_author_email     'sasanuma@faculty.chiba-u.jp'
_publ_contact_author_fax     '+81 43 290 3394'
_publ_contact_author_phone     '+81 43 290 3394'
_publ_section_title
;
Crystal structure of butane-1,4-diyl bis(furan-2-carboxylate)
;
_publ_section_title_footnote     .
loop_
    _publ_author_name
    _publ_author_footnote
    _publ_author_address
    'Hoshide, Mitsutoshi' .
;
Department of Applied Chemistry and Biotechnology,
Graduate School and Faculty of Engineering, Chiba University,
1-33 Yayoi-cho, Inage-ku, Chiba 263-8522,
Japan
;
    'Masu, Hyuma' .
;
The Center for Analytical Instrumentation, Chiba University,
1-33 Yayoi-cho, Inage-ku, Chiba 263-8522,
Japan
;
    'Sasanuma, Yuji' .
;
Department of Applied Chemistry and Biotechnology,
Graduate School and Faculty of Engineering, Chiba University,
1-33 Yayoi-cho, Inage-ku, Chiba 263-8522,
Japan
;
_publ_section_synopsis
;
The asymmetric unit of the title compound consists of one half-molecule, the
whole all-<i>trans</i> molecule being generated by an inversion centre. In the
crystal, the molecules interconnected by C---H...O and C---H...\p
interactions.
;
_chemical_name_systematic     ?
_chemical_name_common     'Buthylene glycol difuranoate'
_chemical_formula_moiety     'C14 H14 O6'
_chemical_formula_sum     'C14 H14 O6'
_chemical_formula_iupac     ?
_chemical_formula_weight     278.25
_chemical_melting_point     ?
_space_group_crystal_system     monoclinic
_space_group_name_H-M_alt     'C 1 2/c 1'
_space_group_name_Hall     '-C 2yc'
loop_
    _space_group_symop_operation_xyz
    'x, y, z'
    '-x, y, -z+1/2'
    'x+1/2, y+1/2, z'
    '-x+1/2, y+1/2, -z+1/2'
    '-x, -y, -z'
    'x, -y, z-1/2'
    '-x+1/2, -y+1/2, -z'
    'x+1/2, -y+1/2, z-1/2'
_cell_length_a     16.1298(17)
_cell_length_b     7.8773(8)
_cell_length_c     13.5247(14)
_cell_angle_alpha     90
_cell_angle_beta     123.6698(12)
_cell_angle_gamma     90
_cell_volume     1430.2(3)
_cell_formula_units_Z     4
_cell_measurement_reflns_used     1288
_cell_measurement_theta_min     2.9983
_cell_measurement_theta_max     26.2990
_cell_measurement_temperature     173
_exptl_crystal_description     prismatic
_exptl_crystal_colour     colourless
_exptl_crystal_size_max     0.400
_exptl_crystal_size_mid     0.200
_exptl_crystal_size_min     0.200
_exptl_crystal_density_diffrn     1.292
_exptl_crystal_density_meas     ?
_exptl_crystal_density_method     'not measured'
_exptl_crystal_F_000     584
_exptl_absorpt_coefficient_mu     0.102
_exptl_absorpt_correction_type     multi-scan
_exptl_absorpt_process_details
;
(SADABS; Sheldrick, 1996)
;
_exptl_absorpt_correction_T_min     0.94
_exptl_absorpt_correction_T_max     0.98
_exptl_special_details     'SADABS (Sheldrick, 1996)'
_diffrn_ambient_temperature     173
_diffrn_source     'fine-focus sealed tube'
_diffrn_radiation_type     MoK\a
_diffrn_radiation_wavelength     0.71073
_diffrn_radiation_monochromator     graphite
_diffrn_measurement_device_type     'Bruker APEXII CCD area detector'
_diffrn_measurement_method     '\f and \w scans'
_diffrn_detector_area_resol_mean     8.3333
_diffrn_reflns_number     3968
_diffrn_reflns_av_R_equivalents     0.0382
_diffrn_reflns_av_unetI/netI     0.0475
_diffrn_reflns_theta_min     2.998
_diffrn_reflns_theta_max     27.509
_diffrn_reflns_theta_full     25.242
_diffrn_measured_fraction_theta_max     0.982
_diffrn_measured_fraction_theta_full     0.996
_diffrn_reflns_limit_h_min     -20
_diffrn_reflns_limit_h_max     19
_diffrn_reflns_limit_k_min     -9
_diffrn_reflns_limit_k_max     10
_diffrn_reflns_limit_l_min     -17
_diffrn_reflns_limit_l_max     16
_refine_special_details
;
;
_reflns_number_total     1625
_reflns_number_gt     1254
_reflns_threshold_expression     'I > 2\s(I)'
_refine_ls_structure_factor_coef     Fsqd
_refine_ls_matrix_type     full
_refine_ls_R_factor_all     0.0542
_refine_ls_R_factor_gt     0.0407
_refine_ls_wR_factor_gt     0.0887
_refine_ls_wR_factor_ref     0.0981
_refine_ls_goodness_of_fit_ref     1.033
_refine_ls_restrained_S_all     1.033
_refine_ls_number_reflns     1625
_refine_ls_number_parameters     91
_refine_ls_number_restraints     0
_refine_ls_hydrogen_treatment     constr
_refine_ls_weighting_scheme     calc
_refine_ls_weighting_details
              'w=1/[\s^2^(Fo^2^)+(0.0485P)^2^+0.4241P] where P=(Fo^2^+2Fc^2^)/3'
_atom_sites_solution_hydrogens     geom
_atom_sites_solution_primary     ?
_atom_sites_solution_secondary     ?
_refine_ls_shift/su_max     0.001
_refine_ls_shift/su_mean     0.000
_refine_diff_density_max     0.403
_refine_diff_density_min     -0.254
_refine_ls_extinction_method     none
_refine_ls_extinction_coef     ?
loop_
    _atom_type_symbol
    _atom_type_description
    _atom_type_scat_dispersion_real
    _atom_type_scat_dispersion_imag
    _atom_type_scat_source
    C C 0.0033 0.0016 'International Tables Vol C Tables 4.2.6.8 and 6.1.1.4'
    H H 0.0000 0.0000 'International Tables Vol C Tables 4.2.6.8 and 6.1.1.4'
    O O 0.0106 0.0060 'International Tables Vol C Tables 4.2.6.8 and 6.1.1.4'
_computing_data_collection
;
APEX2 (Bruker, 2013)
;
_computing_cell_refinement
;
SAINT (Bruker, 2013)
;
_computing_data_reduction
;
SAINT (Bruker, 2013)
;
_computing_structure_solution
;
SHELXS97 (Sheldrick, 2008)
;
_computing_structure_refinement
;
SHELXL2013 (Sheldrick, 2015)
;
_computing_molecular_graphics
;
<i>XSHEL</i> (Bruker, 2013)
;
_computing_publication_material
;
<i>PLATON</i> (Spek, 2009) and <i>XCIF</i> (Bruker, 2013)
;
loop_
    _atom_site_type_symbol
    _atom_site_label
    _atom_site_fract_x
    _atom_site_fract_y
    _atom_site_fract_z
    _atom_site_U_iso_or_equiv
    _atom_site_adp_type
    _atom_site_calc_flag
    _atom_site_occupancy
    _atom_site_disorder_assembly
    _atom_site_disorder_group
    C C1 1.06223(8) 0.66487(14) 0.16074(10) 0.0256(3) Uani d 1 . .
    C C2 1.01643(9) 0.81730(15) 0.13072(12) 0.0327(3) Uani d 1 . .
    H H2 0.9468 0.8379 0.0893 0.039 Uiso calc 1 . .
    C C3 1.09319(10) 0.94116(16) 0.17360(12) 0.0374(3) Uani d 1 . .
    H H3 1.085 1.0609 0.1664 0.045 Uiso calc 1 . .
    C C4 1.17928(10) 0.85557(16) 0.22604(12) 0.0362(3) Uani d 1 . .
    H H4 1.243 0.907 0.2627 0.043 Uiso calc 1 . .
    C C5 1.02744(8) 0.48957(14) 0.14292(10) 0.0246(3) Uani d 1 . .
    C C6 0.88565(9) 0.31465(14) 0.06770(11) 0.0287(3) Uani d 1 . .
    H H6A 0.9159 0.2497 0.1427 0.034 Uiso calc 1 . .
    H H6B 0.8977 0.2524 0.0132 0.034 Uiso calc 1 . .
    C C7 0.77555(9) 0.33626(15) 0.01192(12) 0.0318(3) Uani d 1 . .
    H H7A 0.7459 0.3994 -0.0637 0.038 Uiso calc 1 . .
    H H7B 0.7646 0.4033 0.0656 0.038 Uiso calc 1 . .
    O O1 1.16329(6) 0.68497(10) 0.21987(8) 0.0318(2) Uani d 1 . .
    O O2 1.08020(6) 0.36607(10) 0.17085(8) 0.0341(2) Uani d 1 . .
    O O3 0.92865(6) 0.48359(10) 0.09086(8) 0.0318(2) Uani d 1 . .
loop_
    _atom_site_aniso_label
    _atom_site_aniso_U_11
    _atom_site_aniso_U_22
    _atom_site_aniso_U_33
    _atom_site_aniso_U_12
    _atom_site_aniso_U_13
    _atom_site_aniso_U_23
    C1 0.0210(6) 0.0253(6) 0.0304(6) -0.0036(4) 0.0142(5) -0.0020(5)
    C2 0.0278(6) 0.0268(6) 0.0433(7) 0.0012(5) 0.0198(6) 0.0003(5)
    C3 0.0427(8) 0.0207(6) 0.0519(8) -0.0041(5) 0.0281(7) -0.0042(5)
    C4 0.0341(7) 0.0272(7) 0.0473(8) -0.0128(5) 0.0225(6) -0.0096(6)
    C5 0.0222(6) 0.0245(6) 0.0273(6) -0.0033(4) 0.0139(5) -0.0009(4)
    C6 0.0254(6) 0.0240(6) 0.0351(7) -0.0087(4) 0.0157(5) -0.0029(5)
    C7 0.0247(6) 0.0305(7) 0.0362(7) -0.0065(5) 0.0144(5) 0.0005(5)
    O1 0.0225(4) 0.0247(5) 0.0435(5) -0.0055(3) 0.0154(4) -0.0040(4)
    O2 0.0270(5) 0.0219(5) 0.0486(6) -0.0008(3) 0.0180(4) -0.0007(4)
    O3 0.0216(5) 0.0248(5) 0.0450(5) -0.0056(3) 0.0160(4) -0.0008(4)
_geom_special_details
;
All esds (except the esd in the dihedral angle between two l.s. planes)
are estimated using the full covariance matrix.  The cell esds are taken
into account individually in the estimation of esds in distances, angles
and torsion angles; correlations between esds in cell parameters are only
used when they are defined by crystal symmetry.  An approximate (isotropic)
treatment of cell esds is used for estimating esds involving l.s. planes.
;
loop_
    _geom_bond_atom_site_label_1
    _geom_bond_atom_site_label_2
    _geom_bond_site_symmetry_2
    _geom_bond_distance
    _geom_bond_publ_flag
    C1 C2 . 1.3490(16) ?
    C1 O1 . 1.3698(14) ?
    C1 C5 . 1.4594(15) ?
    C2 C3 . 1.4230(17) ?
    C2 H2 . 0.95 ?
    C3 C4 . 1.3394(18) ?
    C3 H3 . 0.95 ?
    C4 O1 . 1.3622(14) ?
    C4 H4 . 0.95 ?
    C5 O2 . 1.2070(14) ?
    C5 O3 . 1.3390(14) ?
    C6 O3 . 1.4524(13) ?
    C6 C7 . 1.5054(17) ?
    C6 H6A . 0.99 ?
    C6 H6B . 0.99 ?
    C7 C7 7_655 1.528(2) ?
    C7 H7A . 0.99 ?
    C7 H7B . 0.99 ?
loop_
    _geom_angle_atom_site_label_1
    _geom_angle_atom_site_label_2
    _geom_angle_atom_site_label_3
    _geom_angle_site_symmetry_1
    _geom_angle_site_symmetry_3
    _geom_angle
    _geom_angle_publ_flag
    C2 C1 O1 . . 110.40(10) ?
    C2 C1 C5 . . 134.13(11) ?
    O1 C1 C5 . . 115.46(10) ?
    C1 C2 C3 . . 106.27(11) ?
    C1 C2 H2 . . 126.9 ?
    C3 C2 H2 . . 126.9 ?
    C4 C3 C2 . . 106.44(11) ?
    C4 C3 H3 . . 126.8 ?
    C2 C3 H3 . . 126.8 ?
    C3 C4 O1 . . 111.02(11) ?
    C3 C4 H4 . . 124.5 ?
    O1 C4 H4 . . 124.5 ?
    O2 C5 O3 . . 124.28(10) ?
    O2 C5 C1 . . 124.83(10) ?
    O3 C5 C1 . . 110.89(10) ?
    O3 C6 C7 . . 107.10(9) ?
    O3 C6 H6A . . 110.3 ?
    C7 C6 H6A . . 110.3 ?
    O3 C6 H6B . . 110.3 ?
    C7 C6 H6B . . 110.3 ?
    H6A C6 H6B . . 108.5 ?
    C6 C7 C7 . 7_655 110.71(13) ?
    C6 C7 H7A . . 109.5 ?
    C7 C7 H7A 7_655 . 109.5 ?
    C6 C7 H7B . . 109.5 ?
    C7 C7 H7B 7_655 . 109.5 ?
    H7A C7 H7B . . 108.1 ?
    C4 O1 C1 . . 105.87(9) ?
    C5 O3 C6 . . 115.62(9) ?
loop_
    _geom_torsion_atom_site_label_1
    _geom_torsion_atom_site_label_2
    _geom_torsion_atom_site_label_3
    _geom_torsion_atom_site_label_4
    _geom_torsion_site_symmetry_1
    _geom_torsion_site_symmetry_2
    _geom_torsion_site_symmetry_3
    _geom_torsion_site_symmetry_4
    _geom_torsion
    _geom_torsion_publ_flag
    O1 C1 C2 C3 . . . . -0.07(14) n
    C1 C2 C3 C4 . . . . 0.03(15) n
    C2 C3 C4 O1 . . . . 0.02(15) n
    C3 C4 O1 C1 . . . . -0.06(14) n
    C2 C1 O1 C4 . . . . 0.08(14) n
    O1 C1 C5 O2 . . . . -3.87(17) n
    C2 C1 C5 O2 . . . . 175.50(14) n
    C2 C1 C5 O3 . . . . -4.3(2) n
    O1 C1 C5 O3 . . . . 176.33(9) n
    C1 C5 O3 C6 . . . . 179.42(9) n
    C7 C6 O3 C5 . . . . 178.85(10) n
    O3 C6 C7 C7 . . . 7_655 -178.14(12) n
    C5 C1 C2 C3 . . . . -179.47(13) ?
    C5 C1 O1 C4 . . . . 179.61(10) ?
    O2 C5 O3 C6 . . . . -0.38(17) ?
loop_
    _geom_hbond_atom_site_label_D
    _geom_hbond_atom_site_label_H
    _geom_hbond_atom_site_label_A
    _geom_hbond_site_symmetry_A
    _geom_hbond_distance_DH
    _geom_hbond_distance_HA
    _geom_hbond_distance_DA
    _geom_hbond_angle_DHA
    _geom_hbond_publ_flag
    C3 H3 O2 1_565 0.95 2.41 3.3526(15) 174 yes
    C4 H4 O1 4_755 0.95 2.60 3.4142(18) 145 yes
    C4 H4 O2 4_755 0.95 2.49 3.317(2) 146 yes
    C6 H6B Cg1 5_765 0.99 2.66 3.5869(16) 156 yes
_shelx_hkl_file
;
  -2   0   0   32.40    0.47
  -4   0   0    3.34    0.06
  -6   0   0   14.30    0.22
  -8   0   0    8.18    0.15
 -10   0   0    0.01    0.01
 -12   0   0    4.72    0.12
 -14   0   0    0.14    0.03
 -16   0   0    0.09    0.03
  -1  -1   0   35.60    0.51
  -1   1   0   36.70    0.53
   1   1   0   37.02    0.53
  -3  -1   0    1.99    0.04
  -3   1   0    1.89    0.04
   3   1   0    2.10    0.04
  -5  -1   0    1.88    0.05
  -5   1   0    1.79    0.04
   5   1   0    1.88    0.04
  -7  -1   0    7.24    0.13
  -7   1   0    7.22    0.13
  -9  -1   0    1.74    0.06
 -11  -1   0    0.67    0.04
 -11   1   0    0.64    0.04
 -13  -1   0    1.06    0.06
 -13   1   0    1.05    0.05
 -15  -1   0    0.04    0.02
 -15   1   0    0.11    0.03
 -17  -1   0   -0.02    0.03
 -17   1   0   -0.01    0.02
   0  -2   0    2.14    0.04
  -2  -2   0   10.57    0.16
  -2   2   0   10.17    0.16
   2   2   0   10.55    0.16
  -4  -2   0    0.71    0.02
  -4   2   0    0.72    0.02
   4   2   0    0.66    0.02
  -6  -2   0    7.17    0.13
   6   2   0    7.53    0.13
  -6   2   0    7.44    0.13
  -8  -2   0    0.87    0.04
   8   2   0    0.94    0.04
  -8   2   0    0.89    0.04
 -10  -2   0   -0.02    0.01
 -10   2   0   -0.01    0.01
 -12  -2   0    0.01    0.02
 -12   2   0    0.00    0.02
 -14  -2   0    0.06    0.02
 -14   2   0    0.09    0.03
 -16  -2   0    0.02    0.03
 -16   2   0    0.01    0.02
   1  -3   0    0.30    0.01
  -1  -3   0    0.33    0.01
  -3  -3   0   22.96    0.33
   3   3   0   22.40    0.34
  -3   3   0   23.09    0.33
   3   3   0   22.78    0.32
  -5  -3   0    8.47    0.14
   5   3   0    8.51    0.14
  -5   3   0    8.15    0.14
  -7  -3   0    1.55    0.05
  -7   3   0    1.57    0.05
   7   3   0    1.57    0.05
  -9  -3   0    0.16    0.02
   9   3   0    0.14    0.02
  -9   3   0    0.16    0.02
 -11  -3   0    0.25    0.03
 -11   3   0    0.30    0.03
 -13  -3   0    0.92    0.05
 -13   3   0    0.85    0.05
 -15  -3   0    0.23    0.04
 -15   3   0    0.19    0.04
   0  -4   0    2.96    0.06
  -2  -4   0    5.48    0.10
   2   4   0    5.51    0.10
  -2   4   0    5.47    0.10
  -4  -4   0    0.12    0.01
   4   4   0    0.13    0.02
   4   4   0    0.12    0.01
  -4   4   0    0.10    0.01
  -6  -4   0    0.15    0.02
   6   4   0    0.11    0.02
  -6   4   0    0.13    0.02
  -8  -4   0    0.25    0.03
   8   4   0    0.21    0.03
  -8   4   0    0.23    0.03
 -10  -4   0    0.01    0.01
 -10   4   0    0.01    0.02
  10   4   0    0.01    0.01
 -12  -4   0    0.29    0.03
 -12   4   0    0.26    0.03
  12   4   0    0.34    0.04
 -14  -4   0   -0.01    0.02
 -14   4   0    0.02    0.02
 -14   4   0    0.00    0.02
 -16  -4   0    0.12    0.03
 -16   4   0    0.08    0.03
  -1  -5   0    6.96    0.12
   1  -5   0    7.00    0.12
  -3  -5   0    2.82    0.06
   3   5   0    2.72    0.07
   3   5   0    2.69    0.06
  -3   5   0    2.78    0.06
  -5  -5   0    0.27    0.02
  -5   5   0    0.29    0.02
   5   5   0    0.36    0.03
  -7  -5   0    0.11    0.02
  -7   5   0    0.08    0.02
   7   5   0    0.07    0.02
  -9  -5   0    0.65    0.04
  -9   5   0    0.65    0.04
   9   5   0    0.57    0.04
 -11  -5   0    0.13    0.03
  11   5   0    0.12    0.02
 -11   5   0    0.10    0.02
 -13  -5   0    0.01    0.02
 -13   5   0    0.00    0.02
  13   5   0    0.00    0.02
 -15  -5   0    0.30    0.04
 -15   5   0    0.25    0.04
 -15   5   0    0.30    0.04
   0  -6   0   23.52    0.36
  -2  -6   0    0.97    0.04
   2   6   0    1.01    0.04
   2   6   0    0.97    0.04
  -2   6   0    0.95    0.04
  -4  -6   0    0.17    0.02
  -4   6   0    0.19    0.02
   4   6   0    0.16    0.02
  -6  -6   0    0.11    0.02
   6   6   0    0.13    0.02
  -6   6   0    0.11    0.02
  -8  -6   0    0.87    0.04
   8   6   0    0.87    0.04
  -8   6   0    0.86    0.04
 -10  -6   0    0.10    0.02
 -10   6   0    0.04    0.02
  10   6   0    0.08    0.02
 -12  -6   0    0.10    0.03
 -12   6   0    0.08    0.03
  12   6   0    0.12    0.03
 -14  -6   0    0.07    0.03
 -14   6   0    0.02    0.03
  14   6   0    0.06    0.03
 -14   6   0    0.11    0.03
  -1  -7   0    4.05    0.09
  -1   7   0    4.11    0.09
   1   7   0    4.09    0.09
  -3  -7   0    1.71    0.05
  -3   7   0    1.69    0.05
   3   7   0    1.69    0.06
  -5  -7   0    1.31    0.05
   5   7   0    1.29    0.05
  -5   7   0    1.32    0.05
  -7  -7   0    2.39    0.07
  -7   7   0    2.46    0.08
   7   7   0    2.55    0.08
  -9  -7   0    0.05    0.02
  -9   7   0    0.03    0.02
   9   7   0    0.08    0.02
 -11   7   0    0.01    0.02
  11   7   0   -0.01    0.02
 -11   7   0    0.01    0.02
   0   8   0    0.40    0.03
   2   8   0    0.10    0.02
  -2   8   0    0.16    0.02
  -4   8   0    0.20    0.03
   4   8   0    0.21    0.03
   6   8   0    0.38    0.04
  -8   8   0    0.64    0.05
   8   8   0    0.78    0.05
  10   8   0    0.05    0.02
 -10   8   0    0.07    0.02
  -1   9   0    0.46    0.04
   1   9   0    0.45    0.04
   3   9   0    0.65    0.04
  -3   9   0    0.73    0.05
   5   9   0    0.04    0.02
  -5   9   0    0.03    0.02
   7   9   0    0.00    0.02
  -7   9   0   -0.01    0.01
 -16   0   1   -0.01    0.02
 -14   0   1    0.00    0.02
 -12   0   1    0.01    0.02
 -10   0   1   -0.01    0.01
  -8   0   1   -0.01    0.01
  -6   0   1    0.00    0.01
  -4   0   1   -0.03    0.01
  -2   0   1   -0.05    0.00
   2   0  -1   -0.05    0.00
   2   0  -1   -0.05    0.00
   0   0  -1   -0.03    0.00
   0   0  -1   -0.03    0.00
  -2   0  -1    0.00    0.00
  -2   0  -1    0.00    0.01
  -4   0  -1    0.00    0.01
  -4   0  -1    0.00    0.00
  -6   0  -1   -0.01    0.01
  -6   0  -1    0.00    0.00
  -8   0  -1    0.00    0.01
  -8   0  -1    0.01    0.01
 -10   0  -1    0.02    0.02
 -12   0  -1    0.04    0.02
 -14   0  -1   -0.02    0.02
 -16   0  -1   -0.02    0.02
 -17  -1   1    0.73    0.06
 -17   1   1    0.59    0.05
 -15  -1   1    0.10    0.03
 -15   1   1    0.12    0.03
 -13  -1   1    0.01    0.02
 -13   1   1    0.01    0.02
 -11  -1   1    0.08    0.02
 -11   1   1    0.11    0.02
  -9  -1   1    8.66    0.16
  -7  -1   1    6.92    0.12
   7   1  -1    6.83    0.12
  -7   1   1    6.97    0.12
  -5  -1   1   10.72    0.17
  -5   1   1   10.59    0.17
   5   1  -1   10.64    0.17
  -3  -1   1    7.26    0.11
   3   1  -1    7.29    0.10
   3   1  -1    7.19    0.11
  -3   1   1    7.23    0.11
  -1  -1   1    3.88    0.06
   1  -1  -1    3.87    0.06
   1   1  -1    3.70    0.06
  -1  -1  -1   54.88    0.79
  -1  -1  -1   54.69    0.77
   1   1   1   55.76    0.80
  -1   1  -1   56.01    0.82
  -1   1  -1   54.62    0.78
  -3  -1  -1    2.28    0.04
  -3  -1  -1    2.30    0.05
  -3   1  -1    2.28    0.05
   3   1   1    2.32    0.05
  -5  -1  -1   16.61    0.26
  -5  -1  -1   17.35    0.24
  -5   1  -1   17.15    0.26
  -7  -1  -1    1.35    0.03
  -7  -1  -1    1.35    0.05
  -7   1  -1    1.32    0.05
  -9  -1  -1    1.35    0.05
  -9   1  -1    1.33    0.04
  -9   1  -1    1.37    0.05
 -11  -1  -1    0.80    0.05
 -11   1  -1    0.70    0.04
 -13  -1  -1    0.05    0.02
 -13   1  -1    0.02    0.02
 -15  -1  -1    0.14    0.03
 -15   1  -1    0.15    0.03
 -16  -2   1    0.72    0.06
 -16   2   1    0.58    0.05
 -14  -2   1    0.54    0.05
 -14   2   1    0.46    0.04
 -12  -2   1    0.31    0.03
 -12   2   1    0.28    0.03
 -10  -2   1    7.02    0.14
  10   2  -1    6.69    0.13
 -10   2   1    6.72    0.14
  -8  -2   1    0.35    0.03
  -8   2   1    0.38    0.02
   8   2  -1    0.41    0.02
  -6  -2   1    2.66    0.06
   6   2  -1    2.75    0.06
  -6   2   1    2.59    0.06
  -4  -2   1    1.54    0.04
   4   2  -1    1.59    0.04
  -4   2   1    1.53    0.04
   4   2  -1    1.59    0.03
  -2  -2   1    8.63    0.13
   2   2  -1    8.72    0.13
   0  -2  -1   23.17    0.33
   0   2  -1   22.74    0.33
  -2  -2  -1    0.20    0.01
   2   2   1    0.21    0.01
  -2   2  -1    0.26    0.01
  -4  -2  -1    0.68    0.03
   4   2   1    0.78    0.03
  -4   2  -1    0.70    0.03
  -6  -2  -1    4.04    0.09
  -6   2  -1    4.07    0.08
   6   2   1    3.98    0.08
  -8  -2  -1    0.32    0.03
  -8   2  -1    0.39    0.03
 -10  -2  -1    0.78    0.04
 -10   2  -1    0.81    0.05
 -12  -2  -1    1.67    0.07
 -12   2  -1    1.63    0.07
 -14  -2  -1    0.03    0.02
 -14   2  -1    0.03    0.02
 -16  -2  -1    0.41    0.05
 -16   2  -1    0.38    0.05
 -17  -3   1    0.02    0.03
 -17   3   1    0.00    0.02
 -15  -3   1    0.02    0.02
 -15   3   1    0.03    0.02
 -13  -3   1    0.19    0.03
 -13   3   1    0.17    0.03
 -11  -3   1    0.52    0.04
 -11   3   1    0.43    0.04
  11   3  -1    0.50    0.03
  -9  -3   1    0.65    0.03
  -9   3   1    0.61    0.03
   9   3  -1    0.71    0.04
  -7  -3   1    0.02    0.01
  -7   3   1    0.02    0.01
   7   3  -1    0.01    0.01
  -5  -3   1    0.71    0.03
   5   3  -1    0.74    0.03
   5   3  -1    0.70    0.02
  -5   3   1    0.68    0.03
  -3  -3   1    0.02    0.01
   3   3  -1    0.02    0.01
   3   3  -1    0.03    0.01
  -3   3   1    0.02    0.01
  -1  -3   1    0.83    0.02
   1  -3  -1    0.84    0.03
   1   3  -1    0.83    0.02
  -1  -3  -1    0.59    0.02
   1   3   1    0.57    0.02
  -1   3  -1    0.58    0.02
  -3  -3  -1    2.26    0.05
   3   3   1    2.27    0.05
  -3   3  -1    2.27    0.05
  -5  -3  -1    0.01    0.01
   5   3   1    0.00    0.01
  -5   3  -1    0.00    0.01
  -7  -3  -1    0.00    0.01
   7   3   1    0.00    0.01
  -7   3  -1    0.00    0.01
  -9  -3  -1    0.17    0.02
   9   3   1    0.17    0.02
  -9   3  -1    0.17    0.02
 -11  -3  -1    0.02    0.02
 -11   3  -1    0.01    0.02
 -11   3  -1    0.06    0.02
 -13  -3  -1    0.40    0.04
 -13   3  -1    0.35    0.04
 -15  -3  -1    0.05    0.03
 -15   3  -1    0.03    0.03
 -16  -4   1    0.15    0.03
 -16   4   1    0.11    0.03
 -14  -4   1    0.12    0.03
 -14   4   1    0.09    0.03
 -12  -4   1    0.97    0.05
  12   4  -1    0.93    0.05
 -12   4   1    0.93    0.05
 -10  -4   1    3.60    0.09
 -10   4   1    3.51    0.09
  10   4  -1    3.64    0.09
  -8  -4   1    0.08    0.02
  -8   4   1    0.07    0.02
   8   4  -1    0.10    0.02
  -6  -4   1    0.09    0.01
  -6   4   1    0.13    0.02
   6   4  -1    0.09    0.01
  -4  -4   1    1.02    0.03
   4   4  -1    1.00    0.03
   4   4  -1    1.01    0.03
  -4   4   1    1.03    0.03
  -2  -4   1    3.94    0.07
   2  -4  -1    3.89    0.08
   2   4  -1    3.86    0.07
   0  -4  -1    3.94    0.08
   0  -4   1    3.86    0.07
  -2  -4  -1    2.25    0.05
   2   4   1    2.18    0.05
  -2   4  -1    2.26    0.05
  -4  -4  -1    3.51    0.08
   4   4   1    3.61    0.08
   4   4   1    3.50    0.06
  -4   4  -1    3.48    0.07
  -6  -4  -1    0.46    0.03
   6   4   1    0.43    0.03
  -6   4  -1    0.48    0.03
  -8  -4  -1    3.62    0.09
  -8   4  -1    3.53    0.09
   8   4   1    3.52    0.09
 -10  -4  -1    0.27    0.03
 -10   4  -1    0.27    0.03
  10   4   1    0.28    0.03
 -12  -4  -1    0.18    0.03
 -12   4  -1    0.17    0.03
 -12   4  -1    0.19    0.03
 -14  -4  -1    0.00    0.02
 -14   4  -1    0.00    0.02
 -15  -5   1    0.08    0.03
 -15   5   1    0.08    0.03
 -13  -5   1    0.02    0.02
 -13   5   1    0.02    0.02
  13   5  -1    0.00    0.02
 -11  -5   1    0.68    0.04
 -11   5   1    0.64    0.04
  11   5  -1    0.66    0.04
  -9  -5   1    6.62    0.13
   9   5  -1    6.12    0.13
  -9   5   1    6.43    0.14
  -7  -5   1    0.03    0.01
   7   5  -1    0.03    0.01
  -7   5   1    0.03    0.01
  -5  -5   1    5.32    0.10
  -5   5   1    5.13    0.11
   5   5  -1    5.21    0.11
  -3  -5   1    1.32    0.04
  -3   5   1    1.33    0.04
   3   5  -1    1.37    0.04
   3   5  -1    1.30    0.04
  -1  -5   1    0.01    0.01
   1  -5  -1    0.01    0.01
   1   5  -1    0.01    0.01
  -1  -5  -1    1.46    0.04
  -1   5  -1    1.48    0.04
   1   5   1    1.49    0.04
  -3  -5  -1    2.91    0.07
  -3   5  -1    2.94    0.07
   3   5   1    3.02    0.07
  -5  -5  -1    2.94    0.07
  -5   5  -1    3.05    0.07
   5   5   1    3.00    0.07
  -7  -5  -1    0.76    0.04
   7   5   1    0.67    0.04
  -7   5  -1    0.76    0.04
  -9  -5  -1    0.11    0.02
   9   5   1    0.12    0.02
  -9   5  -1    0.16    0.03
 -11  -5  -1    0.19    0.03
 -11   5  -1    0.18    0.03
 -11   5  -1    0.11    0.02
  11   5   1    0.13    0.02
 -13  -5  -1    0.11    0.03
 -13   5  -1    0.16    0.03
 -13   5  -1    0.15    0.03
 -14  -6   1    0.13    0.03
 -14   6   1    0.08    0.03
  14   6  -1    0.09    0.03
 -12  -6   1    0.88    0.05
  12   6  -1    0.85    0.05
 -12   6   1    0.95    0.05
 -10  -6   1    0.03    0.02
  10   6  -1    0.04    0.02
 -10   6   1    0.05    0.02
  -8  -6   1    0.08    0.02
  -8   6   1    0.13    0.02
   8   6  -1    0.07    0.02
  -6  -6   1    0.74    0.03
  -6   6   1    0.77    0.04
   6   6  -1    0.77    0.04
  -4  -6   1    1.43    0.05
   4   6  -1    1.39    0.05
  -4   6   1    1.44    0.05
  -2  -6   1    4.59    0.09
   2   6  -1    4.50    0.09
   0  -6  -1    0.38    0.03
   0   6  -1    0.41    0.03
  -2  -6  -1    0.01    0.01
   2   6   1    0.01    0.01
  -2   6  -1   -0.01    0.01
  -2   6  -1   -0.01    0.01
  -4  -6  -1    0.01    0.01
   4   6   1    0.04    0.01
  -4   6  -1    0.02    0.01
  -6  -6  -1    0.09    0.02
  -6   6  -1    0.09    0.02
   6   6   1    0.10    0.02
  -8  -6  -1    1.29    0.05
  -8   6  -1    1.26    0.05
   8   6   1    1.09    0.05
 -10  -6  -1    1.01    0.05
 -10   6  -1    1.06    0.06
  10   6   1    1.05    0.05
 -10   6  -1    0.90    0.05
 -12  -6  -1    0.15    0.03
 -12   6  -1    0.11    0.03
 -12   6  -1    0.12    0.03
  12   6   1    0.15    0.03
 -13   7   1    0.62    0.05
  13   7  -1    0.57    0.05
  11   7  -1    0.32    0.04
 -11   7   1    0.34    0.04
   9   7  -1    0.06    0.02
  -9   7   1    0.06    0.02
  -7   7   1    0.09    0.02
   7   7  -1    0.07    0.02
  -5   7   1    0.09    0.02
   5   7  -1    0.12    0.02
  -3   7   1    1.82    0.06
   3   7  -1    1.88    0.06
   1  -7  -1    0.03    0.01
   1   7  -1    0.03    0.01
  -1  -7  -1    4.52    0.10
  -1   7  -1    4.48    0.11
   1   7   1    4.67    0.10
  -3  -7  -1    0.33    0.03
   3   7   1    0.35    0.03
  -3   7  -1    0.35    0.03
  -3   7  -1    0.38    0.05
  -5  -7  -1    0.56    0.04
  -5   7  -1    0.59    0.04
  -5   7  -1    0.64    0.06
   5   7   1    0.64    0.04
  -7  -7  -1    0.10    0.02
  -7   7  -1    0.06    0.02
   7   7   1    0.12    0.02
  -9  -7  -1    0.61    0.04
   9   7   1    0.61    0.04
  -9   7  -1    0.63    0.05
 -11  -7  -1    0.26    0.04
 -11   7  -1    0.29    0.04
  11   7   1    0.26    0.04
 -10   8   1    0.02    0.04
  10   8  -1    0.06    0.02
  -8   8   1    0.32    0.03
   8   8  -1    0.34    0.04
  -6   8   1    0.20    0.03
   6   8  -1    0.22    0.03
   4   8  -1    0.02    0.01
  -4   8   1    0.01    0.01
   2   8  -1    0.24    0.03
  -2   8   1    0.29    0.03
   0   8   1    0.62    0.04
   0   8  -1    0.68    0.04
  -2   8  -1    0.02    0.01
   2   8   1    0.05    0.02
  -4   8  -1   -0.01    0.01
   4   8   1    0.01    0.01
  -6   8  -1    0.07    0.02
   6   8   1    0.05    0.02
  -8   8  -1    0.05    0.02
   8   8   1    0.06    0.02
  10   8   1    0.08    0.03
   7   9  -1   -0.01    0.02
   5   9  -1   -0.01    0.02
   3   9  -1   -0.01    0.01
  -3   9   1    0.01    0.01
   1   9   1    1.28    0.08
  -1   9  -1    1.30    0.06
  -3   9  -1    0.58    0.04
   3   9   1    0.59    0.07
  -5   9  -1    0.18    0.03
  -7   9  -1    0.01    0.02
   4  10  -1    0.01    0.02
  -4  10   1    0.02    0.02
   2  10  -1    0.03    0.02
  -2  10  -1    0.28    0.04
 -18   0   2    0.03    0.03
 -16   0   2    0.73    0.05
 -14   0   2    4.46    0.11
 -12   0   2    0.88    0.04
 -10   0   2    0.13    0.02
  -8   0   2   26.68    0.40
   6   0  -2    0.68    0.02
  -6   0   2    0.65    0.02
   4   0  -2   35.02    0.51
   4   0  -2   34.18    0.51
  -4   0   2   35.54    0.50
   2   0  -2    7.29    0.10
  -2   0   2    7.19    0.10
   2   0  -2    6.74    0.11
   0   0  -2   18.37    0.27
   0   0  -2   19.07    0.26
  -2   0  -2   17.21    0.25
  -2   0  -2   17.04    0.25
  -4   0  -2    0.13    0.01
  -4   0  -2    0.12    0.01
  -6   0  -2   18.72    0.28
  -6   0  -2   18.32    0.29
  -8   0  -2    0.14    0.01
  -8   0  -2    0.18    0.02
 -10   0  -2    0.32    0.03
 -12   0  -2    4.47    0.12
 -14   0  -2    0.41    0.05
 -17  -1   2    0.00    0.02
 -17   1   2    0.00    0.02
 -15  -1   2    0.00    0.02
 -15   1   2   -0.01    0.02
 -13  -1   2   -0.01    0.01
 -13   1   2   -0.01    0.01
 -11  -1   2    0.15    0.02
 -11   1   2    0.09    0.02
  -9  -1   2    6.77    0.13
  -9   1   2    6.92    0.13
   9   1  -2    6.97    0.13
  -7  -1   2    0.30    0.02
  -7   1   2    0.35    0.02
   7   1  -2    0.30    0.02
  -5  -1   2    0.05    0.01
  -5   1   2    0.00    0.01
   5   1  -2    0.01    0.00
   5   1  -2    0.00    0.01
  -3  -1   2    8.17    0.12
   3   1  -2    8.03    0.12
  -3   1   2    8.11    0.12
   3   1  -2    7.95    0.12
   1  -1  -2    0.13    0.01
   1  -1  -2    0.11    0.01
  -1   1   2    0.13    0.00
  -1  -1  -2    3.92    0.06
  -1  -1  -2    3.85    0.07
   1   1   2    3.88    0.06
  -1   1  -2    3.68    0.07
  -1   1  -2    3.84    0.06
  -3  -1  -2   -0.01    0.01
  -3  -1  -2    0.00    0.00
  -3   1  -2    0.01    0.01
  -3   1  -2    0.00    0.00
  -5  -1  -2    0.23    0.01
  -5  -1  -2    0.25    0.02
  -5   1  -2    0.24    0.02
  -5   1  -2    0.21    0.02
  -7  -1  -2    4.54    0.10
  -7   1  -2    4.52    0.10
  -7   1  -2    4.51    0.09
  -9  -1  -2    0.05    0.02
  -9   1  -2    0.07    0.02
  -9   1  -2    0.06    0.01
 -11  -1  -2    0.03    0.02
 -11   1  -2    0.02    0.02
 -13  -1  -2   -0.01    0.02
 -13   1  -2    0.02    0.02
 -15  -1  -2    0.01    0.02
 -15   1  -2   -0.03    0.02
 -18  -2   2    0.48    0.05
 -18   2   2    0.50    0.06
 -16  -2   2    0.04    0.02
 -16   2   2    0.09    0.03
 -14  -2   2    0.31    0.04
 -14   2   2    0.25    0.03
 -12  -2   2    6.83    0.14
 -12   2   2    7.01    0.15
 -10  -2   2    0.69    0.04
 -10   2   2    0.64    0.04
  10   2  -2    0.62    0.03
  -8  -2   2    5.04    0.10
  -8   2   2    4.94    0.10
   8   2  -2    5.12    0.10
  -6  -2   2    0.01    0.01
  -6   2   2    0.01    0.01
   6   2  -2    0.00    0.00
   6   2  -2    0.01    0.01
  -4  -2   2    1.37    0.03
   4   2  -2    1.36    0.03
   4   2  -2    1.30    0.03
  -2  -2   2    0.47    0.01
   2  -2  -2    0.48    0.02
   2   2  -2    0.47    0.02
   0  -2  -2    0.60    0.02
   0   2  -2    0.58    0.01
   0   2  -2    0.56    0.02
   0   2   2    0.58    0.02
  -2  -2  -2    0.22    0.01
  -2  -2  -2    0.19    0.01
  -2   2  -2    0.20    0.01
  -2   2  -2    0.22    0.01
   2   2   2    0.24    0.01
  -4  -2  -2   -0.01    0.01
  -4  -2  -2    0.00    0.00
   4   2   2    0.01    0.01
  -4   2  -2    0.01    0.01
  -4   2  -2    0.00    0.01
  -6  -2  -2    4.37    0.09
  -6   2  -2    4.19    0.09
  -6   2  -2    4.23    0.09
  -8  -2  -2    1.33    0.05
  -8   2  -2    1.36    0.05
  -8   2  -2    1.35    0.05
 -10  -2  -2    4.86    0.12
 -10   2  -2    5.06    0.12
 -10   2  -2    4.95    0.11
 -12  -2  -2    0.12    0.03
 -12   2  -2    0.07    0.02
 -14  -2  -2    0.03    0.02
 -14   2  -2    0.06    0.03
 -17  -3   2    0.55    0.05
 -17   3   2    0.43    0.05
 -15  -3   2    0.01    0.02
 -15   3   2    0.01    0.02
 -13  -3   2    6.31    0.14
  13   3  -2    6.27    0.14
 -13   3   2    6.29    0.14
 -11  -3   2   20.37    0.33
 -11   3   2   20.36    0.33
  11   3  -2   20.20    0.33
  -9  -3   2    0.75    0.03
  -9   3   2    0.75    0.04
   9   3  -2    0.80    0.04
  -7  -3   2    0.18    0.02
   7   3  -2    0.18    0.01
   7   3  -2    0.17    0.02
  -7   3   2    0.21    0.02
  -5  -3   2   18.02    0.27
  -5   3   2   18.60    0.28
   5   3  -2   18.45    0.28
   5   3  -2   18.23    0.27
   3  -3  -2   10.87    0.17
  -3  -3   2   10.72    0.16
   3   3  -2   10.83    0.17
  -1  -3   2    0.07    0.01
   1  -3  -2    0.06    0.01
   1   3  -2    0.06    0.01
  -1  -3  -2   11.20    0.18
  -1   3  -2   11.55    0.17
  -1   3  -2   11.60    0.18
   1   3   2   11.42    0.17
  -3  -3  -2   12.10    0.19
  -3   3  -2   11.84    0.20
   3   3   2   12.05    0.19
  -3   3  -2   11.98    0.19
  -5  -3  -2    0.10    0.02
  -5   3  -2    0.07    0.01
   5   3   2    0.11    0.02
  -5   3  -2    0.08    0.01
  -7  -3  -2    0.79    0.04
  -7   3  -2    0.83    0.04
   7   3   2    0.89    0.04
  -7   3  -2    0.87    0.04
  -9  -3  -2   17.37    0.30
  -9   3  -2   17.63    0.30
  -9   3  -2   17.99    0.29
 -11  -3  -2    3.99    0.11
 -11   3  -2    4.00    0.11
 -11   3  -2    3.98    0.10
 -13  -3  -2   -0.03    0.02
 -13   3  -2    0.00    0.02
 -15  -3  -2    0.28    0.05
 -15   3  -2    0.21    0.04
 -16  -4   2    0.01    0.02
 -16   4   2    0.03    0.02
 -14  -4   2    0.02    0.02
 -14   4   2    0.02    0.02
  14   4  -2    0.05    0.02
 -12  -4   2    4.40    0.11
  12   4  -2    4.29    0.11
 -12   4   2    4.36    0.11
 -10  -4   2    7.71    0.15
  10   4  -2    7.67    0.15
 -10   4   2    7.60    0.15
  -8  -4   2    0.01    0.01
   8   4  -2   -0.01    0.01
  -8   4   2   -0.01    0.01
  -6  -4   2    0.68    0.03
   6   4  -2    0.68    0.02
  -6   4   2    0.64    0.03
   6   4  -2    0.66    0.03
  -4  -4   2   14.71    0.22
   4   4  -2   14.63    0.22
  -4   4   2   14.36    0.23
   4   4  -2   14.62    0.23
   2  -4  -2    3.70    0.08
  -2  -4   2    3.71    0.07
   2   4  -2    3.64    0.07
   0  -4  -2    4.59    0.09
   0   4  -2    4.50    0.08
   0   4   2    4.57    0.08
   0   4  -2    4.73    0.09
  -2  -4  -2    9.83    0.17
  -2   4  -2   10.15    0.17
   2   4   2    9.98    0.16
  -2   4  -2   10.00    0.16
  -4  -4  -2    0.60    0.03
   4   4   2    0.63    0.03
  -4   4  -2    0.56    0.03
  -6  -4  -2    0.02    0.01
  -6   4  -2    0.01    0.01
  -6   4  -2    0.02    0.01
   6   4   2    0.03    0.01
  -8  -4  -2    6.43    0.14
  -8   4  -2    6.40    0.13
  -8   4  -2    6.22    0.13
   8   4   2    6.37    0.13
 -10  -4  -2    2.93    0.09
 -10   4  -2    2.96    0.09
 -10   4  -2    2.75    0.08
 -12  -4  -2    0.02    0.02
 -12   4  -2    0.03    0.02
 -12   4  -2    0.01    0.02
 -14  -4  -2    0.00    0.02
 -14   4  -2   -0.03    0.02
 -15  -5   2    0.07    0.03
 -15   5   2    0.10    0.03
  15   5  -2    0.08    0.03
 -13  -5   2    0.01    0.02
 -13   5   2    0.00    0.02
  13   5  -2    0.02    0.02
 -11  -5   2    0.01    0.01
 -11   5   2   -0.01    0.01
  11   5  -2    0.00    0.01
  -9  -5   2    4.56    0.10
  -9   5   2    4.70    0.11
   9   5  -2    4.57    0.11
  -7  -5   2    0.01    0.01
   7   5  -2   -0.01    0.01
  -7   5   2    0.00    0.01
  -5  -5   2    3.22    0.07
  -5   5   2    3.37    0.08
   5   5  -2    3.19    0.08
   5   5  -2    3.25    0.07
   3  -5  -2    0.21    0.02
  -3  -5   2    0.21    0.02
   3   5  -2    0.25    0.02
  -1  -5   2    0.09    0.01
   1  -5  -2    0.08    0.01
   1   5  -2    0.09    0.01
  -1  -5  -2    0.21    0.02
   1   5   2    0.23    0.02
  -1   5  -2    0.27    0.03
  -1   5  -2    0.23    0.02
  -3  -5  -2    3.29    0.08
   3   5   2    3.18    0.07
  -3   5  -2    3.30    0.07
  -3   5  -2    3.28    0.08
  -5  -5  -2    0.07    0.02
  -5   5  -2    0.06    0.02
   5   5   2    0.11    0.02
  -5   5  -2    0.06    0.01
  -7  -5  -2    3.64    0.09
   7   5   2    3.55    0.09
  -7   5  -2    3.79    0.10
  -7   5  -2    3.85    0.09
  -9  -5  -2    0.07    0.02
   9   5   2    0.09    0.02
  -9   5  -2    0.09    0.02
  -9   5  -2    0.05    0.02
 -11  -5  -2    0.01    0.02
 -11   5  -2   -0.01    0.02
 -11   5  -2    0.00    0.02
 -13  -5  -2    0.08    0.03
 -13   5  -2    0.07    0.02
 -13   5  -2    0.01    0.03
  14   6  -2    0.69    0.05
 -14   6   2    0.70    0.05
 -12   6   2    0.06    0.02
  12   6  -2    0.09    0.02
 -10   6   2    0.52    0.04
  10   6  -2    0.55    0.04
  -8   6   2    5.22    0.12
   8   6  -2    5.48    0.12
  -6   6   2    0.09    0.02
   6   6  -2    0.08    0.02
   4   6  -2    0.10    0.02
  -4   6   2    0.09    0.02
   4   6  -2    0.12    0.02
   2  -6  -2    0.00    0.01
   2   6  -2    0.00    0.01
   0  -6  -2    0.07    0.02
   0   6   2    0.07    0.01
   0   6  -2    0.11    0.02
   0   6  -2    0.07    0.01
  -2  -6  -2    0.01    0.01
   2   6   2    0.00    0.01
  -2   6  -2    0.00    0.01
  -2   6  -2    0.00    0.01
  -4  -6  -2    0.02    0.01
  -4   6  -2    0.02    0.01
  -4   6  -2    0.04    0.01
   4   6   2    0.01    0.01
  -6  -6  -2    5.00    0.11
  -6   6  -2    4.91    0.12
   6   6   2    5.08    0.11
  -6   6  -2    4.89    0.11
  -8  -6  -2    0.18    0.03
   8   6   2    0.14    0.02
  -8   6  -2    0.12    0.02
  -8   6  -2    0.15    0.03
 -10  -6  -2    0.05    0.02
  10   6   2    0.00    0.02
 -10   6  -2    0.01    0.02
 -10   6  -2    0.00    0.02
 -12  -6  -2    0.61    0.05
 -12   6  -2    0.68    0.06
 -13   7   2    0.44    0.05
  13   7  -2    0.45    0.05
  11   7  -2    0.08    0.02
 -11   7   2    0.05    0.02
  -9   7   2    0.17    0.03
   9   7  -2    0.16    0.03
  -7   7   2    0.01    0.01
   7   7  -2   -0.01    0.01
   5   7  -2    3.37    0.09
  -5   7   2    3.48    0.09
   3   7  -2    0.14    0.02
  -3   7   2    0.16    0.02
   3   7  -2    0.18    0.02
   1  -7  -2   -0.01    0.01
   1   7  -2    0.01    0.01
  -1  -7  -2    0.36    0.03
  -1   7  -2    0.40    0.03
   1   7   2    0.36    0.03
  -3  -7  -2    3.28    0.09
  -3   7  -2    3.37    0.09
   3   7   2    3.31    0.08
  -5  -7  -2    0.11    0.02
  -5   7  -2    0.12    0.02
   5   7   2    0.13    0.02
  -7  -7  -2    0.13    0.02
   7   7   2    0.13    0.02
  -7   7  -2    0.14    0.03
  -9  -7  -2    0.11    0.03
   9   7   2    0.06    0.02
  -9   7  -2    0.06    0.02
 -11  -7  -2    0.27    0.04
  11   7   2    0.32    0.04
 -11   7  -2    0.38    0.05
 -12   8   2    0.53    0.05
  12   8  -2    0.63    0.05
  10   8  -2    0.00    0.02
 -10   8   2   -0.02    0.02
  -8   8   2    0.10    0.02
   8   8  -2    0.08    0.02
  -6   8   2   -0.01    0.01
   6   8  -2    0.00    0.01
  -4   8   2    0.16    0.02
   4   8  -2    0.18    0.03
   2   8  -2    0.01    0.01
   0  -8  -2   -0.01    0.01
   0   8  -2    0.01    0.01
   0   8   2    0.02    0.01
  -2  -8  -2    0.03    0.02
   2   8   2    0.04    0.02
  -2   8  -2    0.03    0.02
  -4  -8  -2   -0.01    0.01
   4   8   2    0.01    0.01
  -4   8  -2    0.02    0.02
  -6  -8  -2    0.23    0.03
  -6   8  -2    0.16    0.03
   6   8   2    0.17    0.03
  -8  -8  -2    0.02    0.02
  -8   8  -2    0.03    0.02
   9   9  -2    0.13    0.03
   7   9  -2    0.01    0.02
   5   9  -2    0.00    0.02
   3   9  -2    0.02    0.02
  -1   9  -2    0.03    0.02
  -3   9  -2    0.00    0.02
  -5   9  -2    0.00    0.02
  -4  10   2    0.89    0.07
   4  10  -2    0.89    0.05
   2  10  -2    0.16    0.03
 -18   0   3   -0.02    0.02
 -16   0   3   -0.01    0.02
 -14   0   3   -0.01    0.02
 -12   0   3   -0.01    0.01
 -10   0   3   -0.01    0.01
  -8   0   3    0.00    0.01
   6   0  -3   -0.01    0.00
   6   0  -3    0.00    0.00
  -6   0   3    0.01    0.00
   4   0  -3    0.00    0.00
  -4   0   3    0.00    0.00
   4   0  -3    0.00    0.01
   2   0  -3    0.00    0.00
   2   0  -3    0.00    0.01
   0   0  -3    0.00    0.01
   0   0  -3    0.00    0.01
  -2   0  -3   -0.01    0.01
  -2   0  -3   -0.01    0.00
  -4   0  -3    0.00    0.01
  -4   0  -3    0.01    0.01
  -6   0  -3    0.00    0.01
  -6   0  -3    0.02    0.01
  -8   0  -3   -0.01    0.01
 -10   0  -3    0.01    0.02
 -12   0  -3    0.00    0.02
 -14   0  -3    0.03    0.03
 -19  -1   3    0.01    0.03
 -17  -1   3    0.18    0.03
 -17   1   3    0.20    0.03
 -15  -1   3    0.18    0.03
 -15   1   3    0.15    0.03
 -13  -1   3    0.34    0.03
 -13   1   3    0.33    0.03
 -11  -1   3    1.02    0.04
  11   1  -3    0.98    0.04
 -11   1   3    1.12    0.05
  -9  -1   3    2.83    0.07
  -9   1   3    2.78    0.07
   9   1  -3    2.72    0.07
  -7  -1   3    9.38    0.15
   7   1  -3    9.52    0.15
   7   1  -3    9.47    0.15
   5  -1  -3    1.35    0.03
  -5  -1   3    1.39    0.03
   5   1  -3    1.40    0.03
   5   1  -3    1.37    0.03
   3  -1  -3   53.99    0.79
  -3  -1   3   54.85    0.75
   3  -1  -3   51.93    0.76
   3   1  -3   53.44    0.75
   1  -1  -3    5.13    0.09
   1  -1  -3    5.32    0.09
   1   1  -3    5.27    0.09
   1   1  -3    5.22    0.08
  -1  -1  -3    2.23    0.04
  -1  -1  -3    2.13    0.05
  -1   1  -3    2.15    0.05
  -1   1  -3    2.14    0.04
  -3  -1  -3    9.59    0.14
  -3  -1  -3    9.39    0.16
  -3   1  -3    9.48    0.15
  -3   1  -3    9.51    0.15
  -5  -1  -3    0.93    0.04
  -5  -1  -3    0.93    0.03
  -5   1  -3    0.95    0.04
  -5   1  -3    0.96    0.03
  -7  -1  -3    5.02    0.11
  -7   1  -3    5.02    0.10
  -7   1  -3    4.97    0.11
  -9  -1  -3    0.01    0.02
  -9   1  -3   -0.02    0.02
  -9   1  -3   -0.01    0.01
 -11  -1  -3    0.00    0.02
 -11   1  -3    0.04    0.02
 -13  -1  -3   -0.01    0.02
 -13   1  -3    0.01    0.02
 -15   1  -3    0.49    0.06
 -18  -2   3    0.46    0.05
 -18   2   3    0.52    0.05
 -16  -2   3   -0.01    0.02
 -16   2   3   -0.01    0.02
 -14  -2   3    2.25    0.08
 -14   2   3    2.37    0.08
 -12  -2   3    0.56    0.04
 -12   2   3    0.56    0.04
  12   2  -3    0.60    0.04
 -10  -2   3    0.12    0.02
  10   2  -3    0.10    0.02
 -10   2   3    0.13    0.02
  -8  -2   3    2.84    0.06
   8   2  -3    2.88    0.07
   8   2  -3    2.84    0.05
  -6  -2   3    1.18    0.03
   6   2  -3    1.16    0.03
  -6   2   3    1.14    0.03
   6   2  -3    1.17    0.03
  -4  -2   3    0.25    0.01
   4   2  -3    0.25    0.01
  -4   2   3    0.23    0.01
   4   2  -3    0.23    0.01
   2  -2  -3   16.60    0.24
   2  -2  -3   15.98    0.24
   2   2  -3   16.47    0.24
   0  -2  -3    5.42    0.09
   0  -2  -3    5.57    0.09
   0   2  -3    5.44    0.10
   0   2   3    5.47    0.09
   0   2  -3    5.49    0.08
  -2  -2  -3    1.27    0.03
  -2  -2  -3    1.19    0.04
  -2   2  -3    1.24    0.04
  -2   2  -3    1.25    0.03
   2   2   3    1.24    0.03
  -4  -2  -3    1.57    0.05
  -4  -2  -3    1.59    0.03
  -4   2  -3    1.59    0.04
  -4   2  -3    1.64    0.05
  -6  -2  -3    0.00    0.01
  -6   2  -3    0.02    0.01
  -6   2  -3    0.01    0.01
  -8  -2  -3    4.43    0.10
  -8   2  -3    4.30    0.10
  -8   2  -3    4.14    0.10
 -10  -2  -3    0.33    0.03
 -10   2  -3    0.45    0.04
 -10   2  -3    0.37    0.03
 -12  -2  -3    0.34    0.04
 -12   2  -3    0.29    0.04
 -14  -2  -3    0.50    0.05
 -14   2  -3    0.45    0.05
 -17  -3   3    0.12    0.03
 -17   3   3    0.13    0.03
 -15  -3   3    0.40    0.04
 -15   3   3    0.40    0.04
 -13  -3   3    0.04    0.02
 -13   3   3    0.03    0.02
  13   3  -3    0.04    0.02
 -11  -3   3    0.20    0.02
  11   3  -3    0.19    0.02
 -11   3   3    0.21    0.03
  -9  -3   3    0.02    0.01
   9   3  -3    0.02    0.01
  -9   3   3    0.01    0.01
  -7  -3   3   -0.01    0.01
  -7   3   3    0.01    0.01
   7   3  -3    0.02    0.01
   7   3  -3    0.02    0.01
  -5  -3   3    2.01    0.04
  -5   3   3    2.07    0.05
   5   3  -3    2.08    0.05
   5   3  -3    2.10    0.05
   3  -3  -3    0.64    0.02
  -3  -3   3    0.62    0.02
   3   3  -3    0.63    0.02
   1  -3  -3    0.50    0.02
  -1   3   3    0.51    0.02
   1   3  -3    0.49    0.01
   1   3  -3    0.51    0.02
  -1  -3  -3    0.04    0.01
   1   3   3    0.03    0.01
  -1   3  -3    0.03    0.01
  -1   3  -3    0.05    0.01
  -3  -3  -3    0.28    0.02
   3   3   3    0.24    0.02
  -3   3  -3    0.26    0.02
  -3   3  -3    0.23    0.02
  -5  -3  -3    0.00    0.01
  -5   3  -3    0.03    0.01
  -5   3  -3    0.03    0.01
   5   3   3    0.02    0.01
  -7  -3  -3    0.62    0.04
  -7   3  -3    0.62    0.03
  -7   3  -3    0.65    0.04
  -9  -3  -3    0.10    0.02
  -9   3  -3    0.15    0.02
  -9   3  -3    0.13    0.02
 -11  -3  -3    0.10    0.02
 -11   3  -3    0.09    0.02
 -11   3  -3    0.06    0.02
 -13  -3  -3    0.01    0.02
 -13   3  -3    0.01    0.02
 -16  -4   3    0.10    0.03
  16   4  -3    0.11    0.03
 -16   4   3    0.05    0.03
 -14  -4   3    0.13    0.03
 -14   4   3    0.09    0.03
  14   4  -3    0.10    0.02
 -12  -4   3    0.26    0.03
  12   4  -3    0.27    0.03
 -12   4   3    0.23    0.03
 -10  -4   3    2.71    0.07
 -10   4   3    2.72    0.08
  10   4  -3    2.69    0.08
  -8  -4   3    0.74    0.03
   8   4  -3    0.76    0.04
  -8   4   3    0.78    0.04
  -6  -4   3    3.72    0.07
  -6   4   3    3.69    0.08
   6   4  -3    3.77    0.07
   6   4  -3    3.79    0.08
  -4  -4   3    3.25    0.06
   4  -4  -3    3.26    0.07
   4   4  -3    3.21    0.07
   2  -4  -3    1.95    0.05
   2   4  -3    2.01    0.05
   0  -4  -3    4.39    0.09
   0   4   3    4.42    0.08
   0   4  -3    4.52    0.08
   0   4  -3    4.45    0.09
  -2  -4  -3    0.45    0.03
  -2   4  -3    0.44    0.02
  -2   4  -3    0.46    0.03
   2   4   3    0.42    0.02
  -4  -4  -3    0.01    0.01
  -4   4  -3    0.02    0.01
  -4   4  -3    0.04    0.01
   4   4   3    0.04    0.01
  -6  -4  -3    0.21    0.02
  -6   4  -3    0.25    0.03
   6   4   3    0.21    0.02
  -6   4  -3    0.24    0.03
  -8  -4  -3    2.21    0.07
  -8   4  -3    2.14    0.07
  -8   4  -3    2.15    0.07
 -10  -4  -3    0.73    0.05
 -10   4  -3    0.75    0.05
 -10   4  -3    0.81    0.05
 -12  -4  -3    0.00    0.02
 -12   4  -3    0.02    0.02
 -12   4  -3    0.02    0.02
 -15   5   3    0.07    0.03
  15   5  -3    0.10    0.03
 -13  -5   3    0.10    0.02
  13   5  -3    0.12    0.02
 -13   5   3    0.08    0.02
 -11  -5   3    0.08    0.02
 -11   5   3    0.08    0.02
  11   5  -3    0.06    0.02
  -9  -5   3    1.34    0.05
   9   5  -3    1.41    0.05
  -9   5   3    1.41    0.05
  -7  -5   3    1.83    0.05
  -7   5   3    1.91    0.06
   7   5  -3    1.88    0.06
  -5  -5   3    2.63    0.06
   5   5  -3    2.70    0.07
  -5   5   3    2.56    0.07
   5   5  -3    2.64    0.06
   3  -5  -3    2.19    0.06
  -3  -5   3    2.13    0.05
   3   5  -3    2.16    0.06
   1  -5  -3    0.10    0.02
  -1   5   3    0.12    0.01
   1   5  -3    0.13    0.02
   1   5  -3    0.12    0.01
  -1  -5  -3    1.40    0.05
   1   5   3    1.37    0.04
  -1   5  -3    1.32    0.05
  -1   5  -3    1.38    0.04
  -3  -5  -3    4.37    0.10
  -3   5  -3    4.50    0.09
   3   5   3    4.36    0.09
  -3   5  -3    4.61    0.10
  -5  -5  -3    0.02    0.02
   5   5   3    0.03    0.01
  -5   5  -3    0.02    0.01
  -5   5  -3    0.02    0.01
  -7  -5  -3    4.18    0.10
  -7   5  -3    4.00    0.11
   7   5   3    4.22    0.10
  -7   5  -3    4.25    0.10
  -9  -5  -3    0.36    0.04
   9   5   3    0.35    0.03
  -9   5  -3    0.33    0.03
  -9   5  -3    0.36    0.04
 -11  -5  -3    0.02    0.02
 -11   5  -3    0.03    0.02
 -11   5  -3   -0.01    0.02
  14   6  -3    0.08    0.02
 -14   6   3    0.09    0.03
  12   6  -3    1.58    0.07
 -12   6   3    1.65    0.07
 -10   6   3    0.86    0.05
  10   6  -3    0.84    0.05
  -8   6   3    0.07    0.02
   8   6  -3    0.08    0.02
   6   6  -3    0.08    0.02
  -6   6   3    0.05    0.01
   4   6  -3    0.10    0.02
   2  -6  -3    0.16    0.02
   2   6  -3    0.19    0.02
   0  -6  -3    4.71    0.10
   0   6   3    4.92    0.10
   0   6  -3    4.92    0.11
  -2  -6  -3    0.63    0.03
  -2   6  -3    0.70    0.04
   2   6   3    0.68    0.03
  -4  -6  -3    0.54    0.04
  -4   6  -3    0.56    0.04
   4   6   3    0.51    0.03
  -6  -6  -3    0.09    0.02
   6   6   3    0.12    0.02
  -6   6  -3    0.13    0.02
  -8  -6  -3    0.18    0.03
   8   6   3    0.09    0.02
  -8   6  -3    0.17    0.03
 -10  -6  -3    0.66    0.05
 -10   6  -3    0.58    0.05
 -13   7   3    0.08    0.03
  13   7  -3    0.12    0.03
  11   7  -3    0.62    0.05
 -11   7   3    0.68    0.05
   9   7  -3    0.00    0.01
  -9   7   3    0.02    0.02
   7   7  -3    0.29    0.03
  -7   7   3    0.36    0.03
  -5   7   3    0.66    0.04
   5   7  -3    0.63    0.04
   3  -7  -3    5.05    0.11
   3   7  -3    5.29    0.11
   1  -7  -3    0.28    0.03
   1   7  -3    0.31    0.03
  -1   7   3    0.33    0.03
  -1  -7  -3    1.28    0.05
  -1   7  -3    1.32    0.05
   1   7   3    1.26    0.05
  -3  -7  -3    0.04    0.02
  -3   7  -3    0.02    0.02
   3   7   3    0.02    0.01
  -5  -7  -3    0.08    0.02
  -5   7  -3    0.05    0.02
   5   7   3    0.02    0.02
  -7  -7  -3    0.01    0.01
  -7   7  -3    0.01    0.02
   7   7   3    0.00    0.02
  -9  -7  -3    0.44    0.04
  -9   7  -3    0.44    0.04
   9   7   3    0.43    0.06
 -12   8   3    0.09    0.03
  12   8  -3    0.10    0.03
  10   8  -3    0.06    0.02
 -10   8   3    0.06    0.02
   8   8  -3    0.06    0.02
  -8   8   3    0.04    0.02
  -6   8   3    0.00    0.01
   6   8  -3    0.00    0.01
  -4   8   3    0.02    0.02
   4   8  -3    0.02    0.01
   2  -8  -3    0.53    0.04
   2   8  -3    0.57    0.04
   0  -8  -3    0.24    0.03
   0   8  -3    0.26    0.03
  -2  -8  -3    0.03    0.02
  -2   8  -3    0.03    0.02
  -4  -8  -3    0.16    0.03
  -4   8  -3    0.15    0.03
  -6  -8  -3    0.29    0.03
  -6   8  -3    0.27    0.04
  -8  -8  -3    0.07    0.03
  -8   8  -3    0.06    0.03
   9   9  -3    0.04    0.02
  -9   9   3    0.05    0.03
   7   9  -3    0.11    0.03
  -7   9   3    0.10    0.03
   5   9  -3    0.64    0.05
  -5   9   3    0.83    0.05
  -3   9   3    1.18    0.06
   3   9  -3    1.13    0.06
   1  -9  -3    0.42    0.05
   1   9  -3    0.44    0.04
  -1  -9  -3   -0.02    0.03
  -1   9  -3    0.01    0.02
  -3   9  -3    0.02    0.02
  -5   9  -3    0.01    0.02
   4  10  -3    0.31    0.04
   2  10  -3    0.53    0.05
 -18   0   4    0.21    0.04
 -16   0   4    0.23    0.03
 -14   0   4    4.31    0.11
 -12   0   4    0.31    0.03
 -10   0   4    4.99    0.10
  -8   0   4    7.06    0.12
   8   0  -4    7.00    0.12
   8   0  -4    7.16    0.12
   6   0  -4    4.28    0.07
   6   0  -4    4.33    0.08
  -6   0   4    4.27    0.08
   4   0  -4   41.17    0.60
   4   0  -4   41.56    0.59
  -4   0   4   42.55    0.60
   2   0  -4  816.03   14.28
   2   0  -4 1000.00   16.27
   0   0  -4    8.08    0.13
   0   0  -4    8.01    0.13
  -2   0  -4    0.85    0.03
  -2   0  -4    0.81    0.03
  -4   0  -4    4.60    0.09
  -4   0  -4    4.81    0.10
  -6   0  -4    6.35    0.13
  -6   0  -4    6.30    0.11
  -8   0  -4    0.22    0.03
 -10   0  -4    2.05    0.07
 -12   0  -4    0.02    0.02
 -14   0  -4    0.04    0.03
 -19  -1   4   -0.01    0.02
 -19   1   4   -0.04    0.02
 -17  -1   4    0.21    0.03
 -17   1   4    0.20    0.03
 -15  -1   4    1.16    0.06
 -15   1   4    1.12    0.05
 -13  -1   4    0.84    0.04
 -13   1   4    0.74    0.04
 -11  -1   4    1.37    0.05
 -11   1   4    1.42    0.05
  11   1  -4    1.33    0.05
  -9  -1   4    5.09    0.10
   9   1  -4    4.98    0.09
   9   1  -4    5.00    0.10
  -9   1   4    5.08    0.10
  -7  -1   4    1.28    0.03
   7   1  -4    1.30    0.03
  -7   1   4    1.28    0.04
   7   1  -4    1.35    0.04
  -5  -1   4    2.37    0.04
   5  -1  -4    2.35    0.05
   5   1  -4    2.30    0.05
   5   1  -4    2.27    0.05
  -5   1   4    2.41    0.05
  -3  -1   4   22.72    0.31
   3  -1  -4   22.06    0.32
   3  -1  -4   21.48    0.32
   3   1  -4   22.59    0.32
   1  -1  -4   19.62    0.29
   1  -1  -4   19.61    0.29
   1   1  -4   19.45    0.29
   1   1  -4   19.53    0.28
  -1  -1  -4    0.48    0.02
  -1  -1  -4    0.53    0.02
  -1   1  -4    0.45    0.02
  -1   1  -4    0.50    0.02
  -3  -1  -4    1.04    0.03
  -3  -1  -4    1.13    0.04
  -3   1  -4    1.12    0.04
  -3   1  -4    1.07    0.03
  -5  -1  -4    3.99    0.07
  -5  -1  -4    3.89    0.09
  -5   1  -4    3.96    0.08
  -5   1  -4    4.03    0.09
  -7  -1  -4    1.10    0.05
  -7   1  -4    1.05    0.05
  -7   1  -4    1.11    0.04
  -9  -1  -4    0.29    0.03
  -9   1  -4    0.35    0.03
 -11  -1  -4    0.65    0.05
 -11   1  -4    0.55    0.05
 -13  -1  -4    0.06    0.03
 -13   1  -4    0.00    0.02
 -18  -2   4    0.01    0.02
 -18   2   4   -0.01    0.02
 -16  -2   4    0.01    0.02
 -16   2   4    0.09    0.03
 -14  -2   4    0.05    0.02
  14   2  -4    0.08    0.02
 -14   2   4    0.04    0.02
 -12  -2   4    0.15    0.02
  12   2  -4    0.11    0.02
 -12   2   4    0.13    0.02
 -10  -2   4    1.27    0.04
  10   2  -4    1.29    0.03
  10   2  -4    1.20    0.04
 -10   2   4    1.26    0.05
  -8  -2   4    5.87    0.10
   8   2  -4    5.85    0.11
   8   2  -4    5.87    0.10
  -8   2   4    5.88    0.11
  -6  -2   4    0.67    0.02
   6   2  -4    0.68    0.02
  -6   2   4    0.65    0.03
   6   2  -4    0.69    0.03
   4  -2  -4    4.77    0.09
   4  -2  -4    4.89    0.09
  -4  -2   4    4.96    0.07
   4   2  -4    4.90    0.09
   2  -2  -4    0.33    0.02
   2  -2  -4    0.34    0.02
  -2   2   4    0.34    0.01
   2   2  -4    0.38    0.02
   0  -2  -4   10.41    0.17
   0  -2  -4   10.58    0.16
   0   2  -4   10.70    0.16
   0   2  -4   10.55    0.17
  -2  -2  -4    0.00    0.01
  -2  -2  -4    0.00    0.01
  -2   2  -4    0.00    0.01
  -2   2  -4    0.01    0.01
  -4  -2  -4    4.14    0.09
  -4  -2  -4    4.05    0.07
  -4   2  -4    4.01    0.09
  -4   2  -4    3.99    0.08
  -6  -2  -4    0.35    0.03
  -6   2  -4    0.44    0.03
  -6   2  -4    0.49    0.03
  -8  -2  -4    0.05    0.02
  -8   2  -4    0.04    0.02
  -8   2  -4    0.03    0.01
 -10  -2  -4   -0.02    0.01
 -10   2  -4   -0.02    0.02
 -12  -2  -4    0.05    0.02
 -12   2  -4    0.03    0.02
 -14   2  -4    0.09    0.03
 -17  -3   4    0.03    0.02
 -17   3   4    0.04    0.02
 -15  -3   4    0.81    0.05
  15   3  -4    0.77    0.05
 -15   3   4    0.93    0.05
 -13  -3   4    0.84    0.04
  13   3  -4    0.82    0.04
 -13   3   4    0.78    0.04
 -11  -3   4    0.08    0.02
  11   3  -4    0.12    0.02
 -11   3   4    0.11    0.02
  -9  -3   4    1.39    0.04
   9   3  -4    1.37    0.05
   9   3  -4    1.40    0.04
  -9   3   4    1.38    0.05
  -7  -3   4    7.17    0.12
   7   3  -4    6.96    0.12
   7   3  -4    7.22    0.13
  -7   3   4    7.09    0.13
  -5  -3   4   11.53    0.17
  -5   3   4   11.61    0.19
   5   3  -4   11.85    0.19
   5   3  -4   11.65    0.18
   3  -3  -4    0.56    0.02
   3   3  -4    0.57    0.02
   1  -3  -4   -0.01    0.01
   1   3  -4    0.01    0.01
  -1   3   4    0.00    0.00
   1   3  -4    0.00    0.00
  -1  -3  -4   15.13    0.23
  -1  -3  -4   15.10    0.24
   1   3   4   15.15    0.23
  -1   3  -4   15.28    0.23
  -1   3  -4   15.45    0.24
  -3  -3  -4    4.26    0.09
  -3   3  -4    4.47    0.10
   3   3   4    4.34    0.08
  -3   3  -4    4.31    0.09
  -5  -3  -4    1.18    0.05
  -5   3  -4    1.17    0.04
  -5   3  -4    1.19    0.05
  -7  -3  -4    0.19    0.03
  -7   3  -4    0.12    0.02
  -7   3  -4    0.13    0.02
  -9  -3  -4    0.00    0.02
  -9   3  -4    0.01    0.02
  -9   3  -4    0.02    0.02
 -11  -3  -4    0.53    0.05
 -11   3  -4    0.56    0.05
 -13  -3  -4    0.20    0.04
 -13   3  -4    0.22    0.04
 -18  -4   4    0.10    0.04
 -16  -4   4    0.01    0.02
  16   4  -4    0.00    0.02
 -16   4   4   -0.01    0.02
 -14  -4   4    0.27    0.03
 -14   4   4    0.20    0.03
  14   4  -4    0.22    0.03
 -12  -4   4    0.05    0.02
 -12   4   4    0.04    0.02
  12   4  -4    0.03    0.02
 -10  -4   4    0.36    0.03
  10   4  -4    0.34    0.03
 -10   4   4    0.36    0.03
  -8  -4   4    0.08    0.01
  -8   4   4    0.06    0.01
   8   4  -4    0.08    0.02
   8   4  -4    0.07    0.01
  -6  -4   4    0.28    0.02
   6   4  -4    0.31    0.02
   6   4  -4    0.30    0.02
  -6   4   4    0.30    0.02
   4  -4  -4    1.46    0.04
  -4  -4   4    1.43    0.03
   4   4  -4    1.40    0.04
   2  -4  -4    1.72    0.05
  -2   4   4    1.70    0.04
   2   4  -4    1.69    0.03
   2   4  -4    1.68    0.05
   0  -4  -4    4.00    0.09
   0   4  -4    3.89    0.09
   0   4   4    3.92    0.07
   0   4  -4    3.95    0.07
  -2  -4  -4    0.34    0.02
   2   4   4    0.41    0.02
  -2   4  -4    0.43    0.03
  -2   4  -4    0.39    0.02
  -4  -4  -4    0.17    0.02
  -4   4  -4    0.18    0.02
  -4   4  -4    0.16    0.02
   4   4   4    0.17    0.02
  -6  -4  -4    0.14    0.02
  -6   4  -4    0.13    0.02
  -6   4  -4    0.14    0.02
  -8  -4  -4    0.29    0.03
  -8   4  -4    0.28    0.03
  -8   4  -4    0.29    0.03
 -10  -4  -4    0.21    0.03
 -10   4  -4    0.19    0.03
 -10   4  -4    0.18    0.03
 -12  -4  -4    0.01    0.02
 -12   4  -4   -0.02    0.02
  17   5  -4    0.18    0.04
 -17   5   4    0.16    0.04
  15   5  -4    0.03    0.02
 -15   5   4    0.04    0.02
 -13   5   4    0.23    0.03
  13   5  -4    0.25    0.03
  11   5  -4    0.29    0.03
 -11   5   4    0.32    0.03
  -9   5   4   -0.01    0.01
   9   5  -4    0.01    0.01
   7   5  -4    0.55    0.03
   7   5  -4    0.49    0.03
  -7   5   4    0.54    0.03
   5   5  -4    1.95    0.06
   5   5  -4    2.04    0.05
   3  -5  -4    6.36    0.12
   3   5  -4    6.54    0.12
   1  -5  -4    3.19    0.08
   1   5  -4    3.16    0.08
  -1   5   4    3.24    0.07
  -1  -5  -4    1.58    0.05
   1   5   4    1.56    0.04
  -1   5  -4    1.55    0.05
  -3  -5  -4    0.04    0.01
   3   5   4    0.03    0.01
  -3   5  -4    0.03    0.01
  -5  -5  -4    0.28    0.03
  -5   5  -4    0.29    0.03
   5   5   4    0.28    0.03
  -5   5  -4    0.36    0.03
  -7  -5  -4    0.65    0.04
   7   5   4    0.55    0.04
  -7   5  -4    0.58    0.04
  -7   5  -4    0.53    0.06
  -9  -5  -4    0.04    0.02
  -9   5  -4    0.05    0.02
 -11  -5  -4    0.00    0.02
 -11   5  -4    0.02    0.02
 -16   6   4    0.12    0.03
 -14   6   4    0.12    0.03
  14   6  -4    0.13    0.03
 -12   6   4    0.23    0.03
  12   6  -4    0.22    0.03
  10   6  -4    0.35    0.03
 -10   6   4    0.37    0.03
  -8   6   4    0.11    0.02
   8   6  -4    0.12    0.02
  -6   6   4    0.04    0.01
   6   6  -4    0.04    0.01
   6   6  -4    0.04    0.01
   4  -6  -4    1.74    0.06
   4   6  -4    1.75    0.06
   2  -6  -4   18.62    0.30
   2   6  -4   19.06    0.31
  -2   6   4   18.88    0.29
   0  -6  -4    0.32    0.03
   0   6  -4    0.32    0.03
   0   6   4    0.27    0.02
  -2  -6  -4    0.40    0.03
   2   6   4    0.36    0.03
  -2   6  -4    0.42    0.04
  -4  -6  -4    0.00    0.01
  -4   6  -4    0.02    0.01
   4   6   4    0.01    0.01
  -6  -6  -4    0.70    0.04
   6   6   4    0.70    0.04
  -6   6  -4    0.69    0.04
  -8  -6  -4    0.00    0.02
   8   6   4    0.03    0.02
  -8   6  -4   -0.01    0.02
 -10  -6  -4    0.09    0.03
 -10   6  -4    0.06    0.02
  13   7  -4   -0.01    0.01
 -13   7   4    0.01    0.02
 -11   7   4    0.05    0.02
  11   7  -4    0.07    0.02
   9   7  -4    2.56    0.08
  -9   7   4    2.58    0.08
  -7   7   4    0.64    0.04
   7   7  -4    0.64    0.04
  -5   7   4    1.81    0.06
   5   7  -4    1.69    0.06
   3  -7  -4    3.01    0.08
   3   7  -4    2.97    0.08
   1  -7  -4    3.52    0.09
   1   7  -4    3.55    0.09
  -1  -7  -4    0.95    0.05
  -1   7  -4    0.90    0.05
  -3  -7  -4    1.31    0.06
  -3   7  -4    1.09    0.05
  -5  -7  -4    1.28    0.06
  -5   7  -4    1.36    0.06
  -7  -7  -4    0.01    0.02
  -7   7  -4    0.08    0.02
  -9  -7  -4    0.05    0.02
  -9   7  -4   -0.01    0.02
  12   8  -4    0.01    0.02
 -12   8   4    0.04    0.02
  10   8  -4    0.80    0.05
 -10   8   4    0.67    0.05
  -8   8   4    0.21    0.03
   8   8  -4    0.19    0.03
  -6   8   4    0.36    0.04
   6   8  -4    0.31    0.03
  -4   8   4    0.05    0.02
   2  -8  -4    0.42    0.04
   2   8  -4    0.36    0.04
   0  -8  -4    0.23    0.03
   0   8  -4    0.22    0.03
  -2  -8  -4    0.11    0.02
  -2   8  -4    0.06    0.02
  -4  -8  -4    0.25    0.03
  -4   8  -4    0.20    0.03
  -6  -8  -4    0.41    0.04
  -6   8  -4    0.39    0.05
   9   9  -4    0.01    0.02
  -9   9   4   -0.01    0.02
  -7   9   4    0.01    0.02
   7   9  -4    0.00    0.02
  -5   9   4    0.55    0.05
   5   9  -4    0.55    0.05
   1  -9  -4    0.41    0.04
   1   9  -4    0.35    0.04
  -1  -9  -4    0.59    0.05
  -1   9  -4    0.56    0.05
  -3  -9  -4    0.00    0.02
  -3   9  -4    0.03    0.02
 -20   0   5    0.00    0.04
 -18   0   5    0.00    0.02
 -16   0   5    0.01    0.02
 -14   0   5    0.00    0.02
 -12   0   5    0.00    0.01
  10   0  -5   -0.01    0.01
  10   0  -5    0.00    0.01
 -10   0   5    0.01    0.01
  -8   0   5   -0.01    0.00
   8   0  -5    0.00    0.01
   8   0  -5    0.00    0.01
   6   0  -5   -0.01    0.01
  -6   0   5    0.00    0.00
   6   0  -5   -0.01    0.00
   4   0  -5   -0.01    0.01
   4   0  -5    0.00    0.00
   2   0  -5   -0.01    0.01
   2   0  -5   -0.01    0.00
   0   0  -5    0.01    0.01
   0   0  -5    0.00    0.01
  -2   0  -5    0.00    0.01
  -2   0  -5    0.00    0.01
  -4   0  -5   -0.01    0.01
  -4   0  -5    0.00    0.01
  -6   0  -5    0.00    0.01
  -6   0  -5   -0.01    0.01
  -8   0  -5    0.01    0.02
 -10   0  -5    0.01    0.02
 -12   0  -5    0.01    0.02
 -19  -1   5    0.37    0.04
 -19   1   5    0.40    0.05
 -17  -1   5    0.14    0.03
 -17   1   5    0.20    0.03
 -15  -1   5    0.08    0.02
 -15   1   5    0.09    0.02
 -13  -1   5    0.37    0.03
  13   1  -5    0.48    0.03
 -13   1   5    0.37    0.03
 -11  -1   5    6.11    0.12
  11   1  -5    6.36    0.11
 -11   1   5    6.31    0.12
  11   1  -5    6.12    0.12
  -9  -1   5    4.91    0.09
   9   1  -5    4.85    0.09
   9   1  -5    4.81    0.09
  -9   1   5    4.78    0.10
   7  -1  -5    3.21    0.07
  -7  -1   5    3.28    0.06
  -7   1   5    3.28    0.07
   7   1  -5    3.23    0.07
   7   1  -5    3.20    0.06
   5  -1  -5    4.01    0.06
  -5  -1   5    4.01    0.07
   5  -1  -5    3.91    0.08
   5   1  -5    4.04    0.08
   5   1  -5    4.03    0.07
   3  -1  -5    0.17    0.01
   3  -1  -5    0.15    0.01
   3   1  -5    0.15    0.01
   3   1  -5    0.16    0.02
   1  -1  -5   10.32    0.16
   1  -1  -5   10.00    0.16
   1   1  -5   10.40    0.17
   1   1  -5   10.15    0.15
  -1  -1  -5    1.12    0.03
  -1  -1  -5    1.17    0.04
  -1   1  -5    1.11    0.04
  -1   1  -5    1.13    0.03
  -3  -1  -5    7.27    0.12
  -3  -1  -5    7.30    0.13
  -3   1  -5    7.56    0.13
  -3   1  -5    7.25    0.13
  -5  -1  -5    0.22    0.03
  -5   1  -5    0.22    0.02
  -5   1  -5    0.27    0.03
  -7  -1  -5    0.71    0.04
  -7   1  -5    0.68    0.04
  -7   1  -5    0.74    0.04
  -9  -1  -5    0.85    0.05
  -9   1  -5    0.86    0.05
 -11  -1  -5    0.00    0.02
 -11   1  -5   -0.03    0.02
 -13  -1  -5    0.01    0.02
 -13   1  -5    0.07    0.03
 -18  -2   5    0.52    0.05
 -18   2   5    0.56    0.05
 -16  -2   5    0.55    0.04
 -16   2   5    0.65    0.05
 -14  -2   5    0.09    0.02
  14   2  -5    0.09    0.02
 -14   2   5    0.04    0.02
 -12  -2   5    5.23    0.11
 -12   2   5    5.53    0.12
  12   2  -5    5.49    0.12
 -10  -2   5    0.75    0.03
 -10   2   5    0.73    0.03
  10   2  -5    0.68    0.03
  10   2  -5    0.73    0.03
  -8  -2   5    1.52    0.04
  -8   2   5    1.63    0.05
   8   2  -5    1.64    0.04
   8   2  -5    1.51    0.04
   6  -2  -5    0.63    0.03
  -6  -2   5    0.61    0.02
   6   2  -5    0.58    0.02
  -6   2   5    0.57    0.02
   6   2  -5    0.57    0.03
   4  -2  -5    3.88    0.08
   4  -2  -5    4.03    0.08
   4   2  -5    3.97    0.08
   2  -2  -5    7.99    0.13
   2  -2  -5    7.82    0.13
   2   2  -5    7.78    0.14
   2   2  -5    7.89    0.11
   0  -2  -5    0.13    0.01
   0  -2  -5    0.12    0.01
   0   2  -5    0.14    0.01
   0   2  -5    0.16    0.02
  -2  -2  -5    0.07    0.01
  -2  -2  -5    0.07    0.01
  -2   2  -5    0.06    0.01
  -2   2  -5    0.05    0.01
  -4  -2  -5    1.72    0.06
  -4   2  -5    1.70    0.05
  -4   2  -5    1.77    0.05
  -6  -2  -5    0.56    0.04
  -6   2  -5    0.54    0.03
  -6   2  -5    0.49    0.03
  -8  -2  -5    0.58    0.04
  -8   2  -5    0.57    0.04
  -8   2  -5    0.48    0.04
 -10  -2  -5    0.78    0.05
 -10   2  -5    0.74    0.05
 -12  -2  -5    0.04    0.02
 -12   2  -5    0.03    0.02
 -19  -3   5    0.02    0.03
 -17  -3   5    0.02    0.02
 -17   3   5    0.07    0.03
 -15  -3   5    0.14    0.03
  15   3  -5    0.12    0.02
 -15   3   5    0.13    0.03
 -13  -3   5    0.53    0.03
  13   3  -5    0.50    0.04
 -13   3   5    0.51    0.04
 -11  -3   5    0.73    0.03
 -11   3   5    0.73    0.04
  11   3  -5    0.73    0.04
  -9  -3   5    0.01    0.01
   9   3  -5    0.01    0.01
  -9   3   5    0.03    0.01
   9   3  -5    0.02    0.01
  -7  -3   5    0.09    0.01
  -7   3   5    0.10    0.01
   7   3  -5    0.05    0.01
   7   3  -5    0.10    0.01
  -5  -3   5    0.42    0.01
   5  -3  -5    0.42    0.02
   5   3  -5    0.41    0.02
   3  -3  -5    0.51    0.02
   3  -3  -5    0.49    0.02
  -3   3   5    0.53    0.01
   3   3  -5    0.58    0.03
   1  -3  -5    0.70    0.03
   1  -3  -5    0.69    0.03
   1   3  -5    0.68    0.03
   1   3  -5    0.71    0.02
  -1   3   5    0.72    0.02
  -1  -3  -5    0.06    0.01
  -1  -3  -5    0.05    0.01
  -1   3  -5    0.06    0.01
  -1   3  -5    0.08    0.02
  -3  -3  -5    0.02    0.01
  -3   3  -5   -0.02    0.01
  -3   3  -5    0.00    0.01
  -5  -3  -5   -0.01    0.01
  -5   3  -5    0.02    0.01
  -5   3  -5   -0.01    0.01
  -7  -3  -5    0.03    0.02
  -7   3  -5    0.02    0.01
  -7   3  -5    0.01    0.01
  -9  -3  -5    0.02    0.02
  -9   3  -5    0.04    0.02
  -9   3  -5    0.07    0.02
 -11  -3  -5    0.22    0.03
 -11   3  -5    0.25    0.04
 -18   4   5    0.11    0.03
  18   4  -5    0.12    0.03
  16   4  -5    0.26    0.03
 -16   4   5    0.24    0.03
 -14   4   5    0.62    0.04
  14   4  -5    0.62    0.04
 -12   4   5    3.22    0.09
  12   4  -5    3.31    0.09
 -10   4   5    0.02    0.01
  10   4  -5    0.01    0.01
   8   4  -5    0.00    0.01
   8   4  -5    0.00    0.01
  -8   4   5    0.01    0.01
  -6   4   5    0.79    0.03
   6   4  -5    0.82    0.03
   6   4  -5    0.84    0.03
   4  -4  -5    1.02    0.04
   4   4  -5    0.92    0.04
   2  -4  -5    2.60    0.07
   2   4  -5    2.57    0.07
  -2   4   5    2.53    0.05
   0  -4  -5    0.73    0.03
   0   4   5    0.73    0.03
   0   4  -5    0.76    0.04
   0   4  -5    0.73    0.02
  -2  -4  -5    1.35    0.05
   2   4   5    1.29    0.04
  -2   4  -5    1.30    0.05
  -2   4  -5    1.30    0.04
  -4  -4  -5    0.24    0.03
  -4   4  -5    0.23    0.02
  -4   4  -5    0.20    0.03
  -6  -4  -5    2.96    0.09
  -6   4  -5    2.99    0.09
  -6   4  -5    2.97    0.08
  -8  -4  -5    0.07    0.02
  -8   4  -5    0.09    0.02
  -8   4  -5    0.06    0.02
 -10  -4  -5    0.17    0.03
 -10   4  -5    0.13    0.03
 -10   4  -5    0.17    0.03
 -17   5   5    0.02    0.02
  17   5  -5    0.04    0.03
 -15   5   5   -0.01    0.02
  15   5  -5    0.01    0.02
 -13   5   5    0.94    0.05
  13   5  -5    0.89    0.05
  11   5  -5    5.37    0.12
 -11   5   5    5.32    0.12
  -9   5   5    0.35    0.03
   9   5  -5    0.28    0.03
   7   5  -5    2.88    0.08
   7   5  -5    2.87    0.07
  -7   5   5    2.88    0.08
   5  -5  -5    0.43    0.03
   5   5  -5    0.30    0.03
   3  -5  -5    0.03    0.01
   3   5  -5    0.02    0.01
   1  -5  -5    0.47    0.03
   1   5  -5    0.43    0.03
  -1   5   5    0.48    0.03
  -1  -5  -5    0.85    0.04
  -1   5  -5    0.83    0.04
   1   5   5    0.87    0.03
  -3  -5  -5    2.89    0.08
   3   5   5    2.89    0.07
  -3   5  -5    2.65    0.08
  -5  -5  -5    0.11    0.02
   5   5   5    0.09    0.02
  -5   5  -5    0.10    0.02
  -7  -5  -5    0.15    0.03
  -7   5  -5    0.10    0.02
  -9  -5  -5    0.11    0.03
  -9   5  -5    0.15    0.03
 -11   5  -5    0.09    0.03
  16   6  -5    0.20    0.03
 -16   6   5    0.16    0.03
  14   6  -5    0.90    0.05
 -14   6   5    0.81    0.05
 -12   6   5   -0.01    0.02
  12   6  -5   -0.01    0.01
 -10   6   5    0.02    0.01
  10   6  -5    0.02    0.01
   8   6  -5    0.60    0.04
  -8   6   5    0.59    0.04
   6   6  -5    1.17    0.05
  -6   6   5    1.17    0.05
   6   6  -5    1.25    0.05
   4  -6  -5    1.99    0.06
   4   6  -5    2.18    0.06
   2  -6  -5    0.26    0.03
   2   6  -5    0.29    0.03
   0  -6  -5    0.19    0.03
   0   6  -5    0.14    0.02
  -2  -6  -5    0.03    0.02
  -2   6  -5    0.01    0.01
  -4  -6  -5    0.07    0.02
  -4   6  -5    0.06    0.02
  -6  -6  -5    0.95    0.05
  -6   6  -5    1.00    0.05
  -8  -6  -5    0.38    0.04
  -8   6  -5    0.35    0.04
 -15   7   5    0.65    0.06
 -13   7   5    0.13    0.03
  13   7  -5    0.12    0.03
 -11   7   5    0.08    0.02
  11   7  -5    0.08    0.02
  -9   7   5    0.16    0.03
   9   7  -5    0.23    0.03
  -7   7   5    0.28    0.03
   7   7  -5    0.27    0.03
   5   7  -5    1.21    0.05
   3  -7  -5    0.00    0.01
   3   7  -5    0.00    0.01
   1  -7  -5    2.71    0.08
   1   7  -5    2.69    0.08
  -1  -7  -5    0.12    0.02
  -1   7  -5    0.19    0.03
  -3  -7  -5    0.69    0.04
  -3   7  -5    0.62    0.04
  -5  -7  -5    0.24    0.03
  -5   7  -5    0.28    0.04
  -7  -7  -5    0.32    0.04
  -7   7  -5    0.36    0.04
 -12   8   5    0.05    0.02
  12   8  -5    0.06    0.02
 -10   8   5    0.22    0.03
  10   8  -5    0.22    0.03
  -8   8   5    0.23    0.03
   8   8  -5    0.17    0.03
  -6   8   5   -0.02    0.01
   6   8  -5    0.00    0.01
   4  -8  -5    0.17    0.03
   4   8  -5    0.20    0.03
   2  -8  -5    0.46    0.04
   2   8  -5    0.39    0.04
   0  -8  -5    0.05    0.02
   0   8  -5    0.05    0.02
  -2  -8  -5    0.00    0.02
  -2   8  -5    0.01    0.02
  -4  -8  -5    0.08    0.03
  -4   8  -5    0.03    0.02
  -6  -8  -5    0.07    0.03
   9   9  -5    0.01    0.02
  -9   9   5    0.02    0.02
  -7   9   5   -0.02    0.02
   7   9  -5    0.00    0.01
   5   9  -5    0.01    0.02
  -5   9   5    0.01    0.02
   3  -9  -5    0.51    0.05
   1  -9  -5    0.82    0.05
   1   9  -5    0.81    0.05
  -1  -9  -5    0.33    0.04
  -1   9  -5    0.31    0.04
  -3  -9  -5    0.06    0.03
  -3   9  -5    0.04    0.02
 -20   0   6    0.04    0.03
 -18   0   6    0.87    0.05
 -16   0   6    3.01    0.09
 -14   0   6    0.95    0.05
 -12   0   6    0.81    0.04
  10   0  -6   11.17    0.19
 -10   0   6   11.29    0.19
  10   0  -6   11.06    0.18
  -8   0   6    0.00    0.01
   8   0  -6    0.00    0.01
   8   0  -6    0.00    0.01
   6   0  -6   18.54    0.28
  -6   0   6   17.98    0.27
   6   0  -6   18.60    0.27
   4   0  -6    1.02    0.03
   4   0  -6    0.97    0.03
   2   0  -6   13.98    0.22
   2   0  -6   14.13    0.21
   0   0  -6    2.41    0.06
   0   0  -6    2.50    0.05
  -2   0  -6    0.21    0.02
  -2   0  -6    0.19    0.02
  -4   0  -6    5.68    0.12
  -4   0  -6    5.63    0.11
  -6   0  -6    0.44    0.04
  -8   0  -6    0.01    0.02
 -10   0  -6    2.60    0.09
 -12   0  -6    0.08    0.03
 -19  -1   6    0.02    0.02
 -19   1   6    0.04    0.03
 -17  -1   6    0.00    0.02
 -17   1   6    0.03    0.02
 -15  -1   6    0.01    0.01
 -15   1   6    0.00    0.02
 -13  -1   6    0.29    0.03
 -13   1   6    0.31    0.03
  13   1  -6    0.31    0.03
 -11  -1   6    4.22    0.09
  11   1  -6    4.21    0.09
 -11   1   6    4.20    0.09
  11   1  -6    4.25    0.09
   9  -1  -6    0.25    0.02
  -9  -1   6    0.29    0.02
   9   1  -6    0.26    0.02
  -9   1   6    0.30    0.02
   9   1  -6    0.29    0.02
  -7  -1   6    0.01    0.01
   7  -1  -6    0.01    0.01
   7   1  -6    0.00    0.01
  -7   1   6    0.00    0.01
   7   1  -6    0.00    0.01
  -5  -1   6    3.70    0.06
   5  -1  -6    3.74    0.06
   5  -1  -6    3.84    0.08
   5  -1  -6    3.77    0.07
   5   1  -6    3.71    0.08
   3  -1  -6    0.50    0.02
   3  -1  -6    0.46    0.02
   3   1  -6    0.46    0.02
   3   1  -6    0.46    0.01
   1  -1  -6    0.42    0.02
   1  -1  -6    0.36    0.02
   1   1  -6    0.42    0.02
   1   1  -6    0.38    0.02
  -1  -1  -6    0.00    0.01
  -1  -1  -6   -0.01    0.01
  -1   1  -6    0.00    0.01
  -1   1  -6    0.00    0.01
  -3  -1  -6    0.11    0.02
  -3  -1  -6    0.13    0.02
  -3   1  -6    0.13    0.02
  -3   1  -6    0.14    0.02
  -5  -1  -6    1.71    0.06
  -5   1  -6    1.72    0.06
  -5   1  -6    1.66    0.06
  -7  -1  -6    0.02    0.02
  -7   1  -6    0.03    0.02
  -9  -1  -6    0.03    0.02
  -9   1  -6    0.02    0.02
 -11  -1  -6    0.03    0.02
 -11   1  -6    0.03    0.02
 -20  -2   6    0.34    0.05
 -18  -2   6    0.03    0.02
 -18   2   6    0.07    0.02
 -16  -2   6    0.27    0.03
  16   2  -6    0.32    0.04
 -16   2   6    0.25    0.03
 -14  -2   6    5.28    0.11
  14   2  -6    5.11    0.12
 -14   2   6    5.01    0.12
 -12  -2   6    0.31    0.03
  12   2  -6    0.31    0.03
  12   2  -6    0.29    0.02
 -12   2   6    0.30    0.03
 -10  -2   6    1.63    0.05
  10   2  -6    1.68    0.05
 -10   2   6    1.63    0.05
  10   2  -6    1.69    0.05
  -8  -2   6    0.02    0.01
   8  -2  -6   -0.01    0.01
   8   2  -6    0.03    0.01
  -8   2   6    0.00    0.01
   8   2  -6    0.00    0.01
   6  -2  -6    3.42    0.08
  -6  -2   6    3.42    0.06
   6   2  -6    3.43    0.07
   6   2  -6    3.46    0.07
   4  -2  -6    0.18    0.02
   4  -2  -6    0.21    0.02
   4   2  -6    0.18    0.02
   2  -2  -6    0.29    0.02
   2  -2  -6    0.30    0.02
   2   2  -6    0.30    0.01
   2   2  -6    0.33    0.02
   0  -2  -6    0.07    0.01
   0  -2  -6    0.09    0.01
   0   2  -6    0.09    0.01
   0   2  -6    0.09    0.02
  -2  -2  -6    0.01    0.01
  -2  -2  -6    0.02    0.01
  -2   2  -6    0.02    0.01
  -2   2  -6    0.03    0.01
  -4  -2  -6    1.52    0.05
  -4   2  -6    1.44    0.05
  -4   2  -6    1.45    0.05
  -6  -2  -6    1.37    0.06
  -6   2  -6    1.33    0.05
  -6   2  -6    1.35    0.05
  -8  -2  -6    2.46    0.08
  -8   2  -6    2.37    0.08
 -10  -2  -6    0.04    0.02
 -10   2  -6    0.04    0.02
 -12   2  -6    0.01    0.03
 -19   3   6    0.47    0.05
  17   3  -6    0.06    0.02
 -17   3   6    0.09    0.02
 -15  -3   6    5.60    0.13
  15   3  -6    5.78    0.13
 -15   3   6    5.76    0.14
 -13  -3   6   12.77    0.22
  13   3  -6   12.94    0.23
 -13   3   6   12.59    0.23
 -11  -3   6    0.62    0.03
 -11   3   6    0.61    0.03
  11   3  -6    0.63    0.04
  11   3  -6    0.59    0.03
  -9  -3   6    0.15    0.02
  -9   3   6    0.14    0.02
   9   3  -6    0.12    0.02
   9   3  -6    0.12    0.02
   7   3  -6   10.08    0.17
   7   3  -6    9.82    0.17
  -7   3   6    9.98    0.17
   5  -3  -6    3.49    0.08
   5  -3  -6    3.63    0.08
   5   3  -6    3.54    0.08
   3  -3  -6    0.32    0.02
   3  -3  -6    0.31    0.02
   3   3  -6    0.33    0.02
   1  -3  -6    3.82    0.08
   1  -3  -6    3.85    0.08
   1   3  -6    3.91    0.06
   1   3  -6    4.03    0.09
  -1  -3  -6    3.46    0.07
  -1  -3  -6    3.44    0.08
  -1   3  -6    3.48    0.07
  -1   3  -6    3.50    0.09
  -3  -3  -6    0.05    0.02
  -3   3  -6    0.08    0.02
  -3   3  -6    0.07    0.02
  -5  -3  -6    0.53    0.04
  -5   3  -6    0.61    0.04
  -5   3  -6    0.56    0.04
  -7  -3  -6    9.75    0.20
  -7   3  -6    9.94    0.19
  -7   3  -6   10.15    0.19
  -9  -3  -6    1.71    0.07
  -9   3  -6    1.64    0.09
  -9   3  -6    1.60    0.07
 -11  -3  -6    0.01    0.02
 -11   3  -6    0.00    0.02
  18   4  -6    0.01    0.02
 -18   4   6    0.00    0.02
 -16   4   6    0.04    0.02
  16   4  -6    0.05    0.02
  14   4  -6    4.03    0.11
 -14   4   6    3.86    0.11
 -12   4   6    3.99    0.10
  12   4  -6    3.89    0.10
 -10   4   6    0.01    0.01
  10   4  -6    0.02    0.01
  10   4  -6    0.03    0.01
   8   4  -6    0.55    0.03
  -8   4   6    0.47    0.03
   8   4  -6    0.46    0.03
   6  -4  -6    6.24    0.12
   6   4  -6    6.32    0.12
   4  -4  -6    1.07    0.04
   4   4  -6    1.04    0.04
   2  -4  -6    2.05    0.06
   2   4  -6    2.05    0.06
   0  -4  -6    2.12    0.06
   0   4  -6    1.98    0.06
  -2  -4  -6    0.24    0.03
  -2   4  -6    0.25    0.03
  -4  -4  -6    0.05    0.02
  -4   4  -6    0.06    0.02
  -6  -4  -6    3.30    0.09
  -6   4  -6    3.17    0.09
  -8  -4  -6    1.29    0.06
  -8   4  -6    1.24    0.06
 -10  -4  -6    0.03    0.02
 -10   4  -6   -0.01    0.04
  17   5  -6    0.02    0.02
 -17   5   6    0.02    0.02
  15   5  -6    0.00    0.02
 -15   5   6   -0.01    0.02
 -13   5   6    0.03    0.02
  13   5  -6    0.01    0.01
 -11   5   6    3.13    0.09
  11   5  -6    3.18    0.09
   9   5  -6    0.13    0.02
  -9   5   6    0.08    0.02
   7   5  -6    1.16    0.05
   7   5  -6    1.09    0.04
  -7   5   6    1.15    0.05
   5  -5  -6    0.18    0.02
   5   5  -6    0.17    0.02
   3  -5  -6    0.32    0.03
   3   5  -6    0.39    0.03
   1  -5  -6    0.16    0.02
   1   5  -6    0.11    0.02
  -1  -5  -6    1.29    0.05
  -1   5  -6    1.29    0.05
  -3  -5  -6    0.24    0.03
  -3   5  -6    0.26    0.03
  -5  -5  -6    1.76    0.07
  -5   5  -6    1.98    0.07
  -7  -5  -6    0.06    0.02
  -7   5  -6    0.08    0.02
  -9  -5  -6    0.05    0.03
  -9   5  -6    0.04    0.02
  16   6  -6    0.42    0.04
 -16   6   6    0.44    0.05
 -14   6   6    0.06    0.02
  14   6  -6    0.11    0.03
 -12   6   6    0.89    0.05
  12   6  -6    0.94    0.05
  10   6  -6    4.30    0.11
 -10   6   6    4.21    0.11
  -8   6   6    0.06    0.02
   8   6  -6    0.07    0.02
   6   6  -6    0.26    0.03
   4  -6  -6    0.26    0.03
   4   6  -6    0.29    0.03
   2  -6  -6    0.05    0.02
   2   6  -6    0.08    0.02
   0  -6  -6    0.00    0.01
   0   6  -6    0.01    0.01
  -2  -6  -6    0.04    0.02
  -2   6  -6    0.01    0.02
  -4  -6  -6    3.01    0.09
  -4   6  -6    3.08    0.10
  -6  -6  -6    0.01    0.02
  -6   6  -6    0.02    0.02
  -8  -6  -6    0.00    0.02
  -8   6  -6    0.01    0.02
 -15   7   6    0.37    0.05
  13   7  -6    0.03    0.02
 -13   7   6    0.04    0.02
 -11   7   6    0.08    0.02
  11   7  -6    0.06    0.02
  -9   7   6    0.07    0.02
   9   7  -6    0.05    0.02
  -7   7   6    2.17    0.08
   7   7  -6    2.22    0.07
   5  -7  -6    0.01    0.02
   5   7  -6    0.00    0.01
   3  -7  -6   -0.01    0.01
   3   7  -6    0.02    0.02
   1  -7  -6    0.53    0.04
   1   7  -6    0.55    0.04
  -1  -7  -6    2.07    0.07
  -1   7  -6    1.97    0.08
  -3  -7  -6    0.15    0.03
  -3   7  -6    0.15    0.03
  -5  -7  -6    0.05    0.02
  -5   7  -6    0.01    0.02
  -7  -7  -6    0.07    0.03
  -7   7  -6    0.06    0.04
 -12   8   6    0.00    0.02
  12   8  -6    0.02    0.02
 -10   8   6    0.00    0.02
  10   8  -6    0.01    0.02
   8   8  -6    0.01    0.01
  -8   8   6    0.01    0.02
  -6   8   6    0.18    0.03
   6   8  -6    0.14    0.02
   4  -8  -6    0.02    0.02
   4   8  -6   -0.01    0.01
   2  -8  -6    0.01    0.02
   2   8  -6    0.01    0.02
   0  -8  -6    0.03    0.02
   0   8  -6    0.01    0.02
  -2  -8  -6    0.02    0.02
  -2   8  -6   -0.01    0.02
  -4  -8  -6    0.14    0.03
  -4   8  -6    0.09    0.03
   9   9  -6    0.00    0.02
  -9   9   6    0.05    0.02
  -7   9   6    0.00    0.02
   7   9  -6   -0.01    0.02
  -5   9   6    0.03    0.02
   5   9  -6    0.04    0.02
   3  -9  -6   -0.01    0.02
   3   9  -6    0.00    0.02
   1  -9  -6    0.07    0.03
   1   9  -6    0.03    0.02
  -1  -9  -6    0.00    0.02
  -1   9  -6    0.00    0.02
 -20   0   7    0.02    0.02
 -18   0   7   -0.02    0.02
 -16   0   7   -0.01    0.01
 -14   0   7    0.00    0.01
  12   0  -7   -0.01    0.01
  12   0  -7    0.01    0.01
 -12   0   7   -0.01    0.01
  10   0  -7    0.00    0.01
  10   0  -7    0.00    0.01
 -10   0   7   -0.01    0.01
  -8   0   7    0.00    0.00
   8   0  -7    0.00    0.01
   8   0  -7    0.00    0.01
   6   0  -7   -0.01    0.01
   6   0  -7    0.00    0.00
  -6   0   7    0.00    0.00
   4   0  -7   -0.01    0.00
   4   0  -7    0.01    0.01
   2   0  -7    0.01    0.01
   2   0  -7    0.01    0.01
   0   0  -7    0.00    0.01
   0   0  -7   -0.02    0.01
  -2   0  -7    0.00    0.01
  -2   0  -7    0.01    0.01
  -4   0  -7    0.00    0.01
  -4   0  -7    0.00    0.01
  -6   0  -7   -0.01    0.01
  -8   0  -7    0.00    0.02
 -10   0  -7    0.02    0.02
 -19  -1   7    0.11    0.03
 -19   1   7    0.11    0.03
 -17  -1   7    0.13    0.03
 -17   1   7    0.14    0.03
 -15  -1   7    0.17    0.03
 -15   1   7    0.17    0.03
  15   1  -7    0.12    0.02
 -13  -1   7    0.23    0.02
  13   1  -7    0.26    0.02
  13   1  -7    0.27    0.03
 -13   1   7    0.23    0.03
 -11  -1   7    2.29    0.06
  11  -1  -7    2.34    0.06
  11   1  -7    2.39    0.06
  11   1  -7    2.31    0.06
 -11   1   7    2.33    0.06
  -9  -1   7    0.94    0.03
   9  -1  -7    0.96    0.04
  -9   1   7    0.92    0.03
   9   1  -7    0.96    0.04
   9   1  -7    0.96    0.03
   7  -1  -7    0.17    0.01
  -7  -1   7    0.15    0.01
   7  -1  -7    0.19    0.02
   7   1  -7    0.19    0.02
  -7   1   7    0.15    0.02
   7   1  -7    0.18    0.01
   5  -1  -7   15.67    0.22
   5  -1  -7   15.72    0.24
   5  -1  -7   16.00    0.25
   5   1  -7   15.85    0.25
   3  -1  -7    1.68    0.05
   3  -1  -7    1.65    0.04
   3   1  -7    1.66    0.05
   3   1  -7    1.72    0.04
   1  -1  -7    0.11    0.01
   1  -1  -7    0.13    0.02
   1   1  -7    0.11    0.01
   1   1  -7    0.10    0.02
  -1  -1  -7    3.14    0.07
  -1  -1  -7    3.29    0.08
  -1   1  -7    3.25    0.07
  -1   1  -7    3.31    0.08
  -3  -1  -7    0.00    0.01
  -3  -1  -7    0.00    0.01
  -3   1  -7    0.00    0.01
  -3   1  -7   -0.01    0.01
  -5  -1  -7    1.31    0.05
  -5   1  -7    1.31    0.05
  -5   1  -7    1.42    0.05
  -7  -1  -7    0.03    0.02
  -7   1  -7    0.01    0.02
  -9  -1  -7    0.01    0.02
  -9   1  -7   -0.01    0.02
 -11  -1  -7    0.00    0.02
 -11   1  -7    0.03    0.03
 -20  -2   7    0.37    0.05
 -20   2   7    0.36    0.05
 -18  -2   7   -0.02    0.02
 -18   2   7    0.03    0.02
 -16  -2   7    2.05    0.07
 -16   2   7    1.93    0.07
  16   2  -7    2.00    0.07
 -14  -2   7    0.28    0.03
 -14   2   7    0.23    0.03
  14   2  -7    0.30    0.03
 -12  -2   7    0.01    0.01
  12   2  -7    0.03    0.01
 -12   2   7    0.00    0.01
  12   2  -7    0.00    0.01
 -10  -2   7    0.52    0.02
  10   2  -7    0.50    0.03
  10   2  -7    0.48    0.03
 -10   2   7    0.52    0.03
   8  -2  -7    0.46    0.03
  -8  -2   7    0.45    0.02
   8   2  -7    0.51    0.03
   8   2  -7    0.49    0.02
   6  -2  -7    0.11    0.02
  -6  -2   7    0.10    0.01
   6  -2  -7    0.12    0.02
   6   2  -7    0.09    0.02
   4  -2  -7    4.19    0.09
   4  -2  -7    4.33    0.09
   4   2  -7    4.28    0.09
   2  -2  -7    1.66    0.05
   2  -2  -7    1.71    0.05
   2   2  -7    1.64    0.03
   2   2  -7    1.70    0.05
   0  -2  -7    0.51    0.03
   0  -2  -7    0.54    0.03
   0   2  -7    0.56    0.02
   0   2  -7    0.48    0.03
  -2  -2  -7    0.32    0.02
  -2  -2  -7    0.25    0.02
  -2   2  -7    0.31    0.03
  -2   2  -7    0.28    0.02
  -4  -2  -7    0.03    0.01
  -4   2  -7    0.00    0.01
  -4   2  -7    0.02    0.01
  -6  -2  -7    1.82    0.07
  -6   2  -7    1.89    0.06
  -6   2  -7    1.94    0.07
  -8  -2  -7    0.26    0.03
  -8   2  -7    0.29    0.03
 -10  -2  -7    0.12    0.03
 -10   2  -7    0.13    0.03
 -19   3   7    0.05    0.03
 -17   3   7    0.22    0.03
  17   3  -7    0.20    0.03
 -15   3   7   -0.01    0.01
  15   3  -7   -0.01    0.01
 -13   3   7    0.03    0.02
  13   3  -7    0.01    0.01
  11   3  -7    0.01    0.01
 -11   3   7    0.00    0.01
  11   3  -7    0.01    0.01
   9   3  -7    0.02    0.01
  -9   3   7    0.01    0.01
   9   3  -7    0.00    0.01
   7  -3  -7    0.22    0.02
   7   3  -7    0.25    0.02
   7   3  -7    0.25    0.02
   5  -3  -7    0.41    0.02
   5  -3  -7    0.40    0.03
   5   3  -7    0.38    0.03
   3  -3  -7    0.10    0.02
   3  -3  -7    0.07    0.01
   3   3  -7    0.13    0.02
   1  -3  -7    0.20    0.02
   1  -3  -7    0.18    0.02
   1   3  -7    0.20    0.02
  -1  -3  -7    0.05    0.02
  -1   3  -7    0.04    0.02
  -3  -3  -7   -0.01    0.01
  -3   3  -7    0.00    0.02
  -3   3  -7   -0.01    0.01
  -5  -3  -7    0.31    0.03
  -5   3  -7    0.33    0.03
  -5   3  -7    0.35    0.04
  -7  -3  -7    0.08    0.02
  -7   3  -7    0.09    0.02
  -9  -3  -7    0.03    0.02
  18   4  -7    0.13    0.03
 -18   4   7    0.08    0.03
  16   4  -7    0.01    0.02
 -16   4   7    0.00    0.02
 -14   4   7    0.14    0.02
  14   4  -7    0.13    0.03
  12   4  -7    1.31    0.05
 -12   4   7    1.40    0.06
  10   4  -7    0.74    0.04
  10   4  -7    0.69    0.04
 -10   4   7    0.72    0.04
   8   4  -7    1.72    0.05
  -8   4   7    1.62    0.05
   8   4  -7    1.62    0.05
   6  -4  -7    2.25    0.06
   6   4  -7    2.30    0.07
   4  -4  -7    0.41    0.03
   4   4  -7    0.42    0.03
   2  -4  -7    2.31    0.06
   2  -4  -7    2.18    0.06
   2   4  -7    2.12    0.07
   0  -4  -7    0.09    0.02
   0   4  -7    0.11    0.02
  -2  -4  -7    0.02    0.01
  -2   4  -7    0.00    0.01
  -4  -4  -7    0.20    0.03
  -4   4  -7    0.20    0.03
  -6  -4  -7    0.79    0.05
  -6   4  -7    0.89    0.05
  -8  -4  -7    0.37    0.04
  -8   4  -7    0.37    0.04
  17   5  -7    0.02    0.02
 -17   5   7    0.01    0.02
  15   5  -7    0.00    0.02
 -15   5   7    0.05    0.02
  13   5  -7    0.04    0.02
 -13   5   7    0.03    0.02
 -11   5   7    1.32    0.06
  11   5  -7    1.25    0.05
   9   5  -7    0.78    0.04
  -9   5   7    0.81    0.04
   9   5  -7    0.88    0.04
   7   5  -7    0.72    0.04
   7   5  -7    0.67    0.04
   5  -5  -7    1.49    0.05
   5   5  -7    1.51    0.06
   3  -5  -7    0.37    0.03
   3   5  -7    0.32    0.03
   1  -5  -7    0.78    0.04
   1   5  -7    0.87    0.05
  -1  -5  -7    1.88    0.06
  -1   5  -7    1.79    0.07
  -3  -5  -7    0.12    0.02
  -3   5  -7    0.09    0.02
  -5  -5  -7    1.67    0.07
  -5   5  -7    1.71    0.07
  -7  -5  -7    0.17    0.03
  -7   5  -7    0.16    0.03
 -16   6   7    0.00    0.02
  16   6  -7    0.01    0.02
  14   6  -7    1.18    0.06
 -14   6   7    1.20    0.06
 -12   6   7    0.43    0.04
  12   6  -7    0.42    0.04
  10   6  -7    0.02    0.01
 -10   6   7    0.03    0.02
   8   6  -7    0.07    0.02
  -8   6   7    0.09    0.02
   8   6  -7    0.10    0.02
   6  -6  -7    0.18    0.03
   6   6  -7    0.21    0.03
   4  -6  -7    0.01    0.01
   4   6  -7    0.00    0.02
   2  -6  -7    2.85    0.08
   2   6  -7    2.67    0.08
   0  -6  -7    0.09    0.02
   0   6  -7    0.12    0.02
  -2  -6  -7    0.26    0.03
  -2   6  -7    0.28    0.04
  -4  -6  -7    0.07    0.02
  -4   6  -7    0.03    0.02
  -6  -6  -7    0.12    0.03
  -6   6  -7    0.13    0.03
 -15   7   7    0.02    0.02
  13   7  -7    0.35    0.04
 -13   7   7    0.37    0.04
 -11   7   7    0.00    0.02
  11   7  -7    0.01    0.02
   9   7  -7    0.18    0.03
  -9   7   7    0.12    0.02
  -7   7   7    0.71    0.04
   7   7  -7    0.77    0.04
   7   7  -7    0.67    0.04
   5  -7  -7    3.56    0.10
   5   7  -7    3.46    0.10
   3  -7  -7    0.42    0.04
   3   7  -7    0.38    0.04
   1  -7  -7    0.57    0.05
   1   7  -7    0.58    0.04
  -1  -7  -7    0.03    0.02
  -1   7  -7    0.01    0.02
  -3  -7  -7    0.05    0.02
  -3   7  -7    0.03    0.02
  -5  -7  -7   -0.02    0.02
  -5   7  -7    0.01    0.02
 -12   8   7    0.07    0.02
  12   8  -7    0.06    0.02
  10   8  -7    0.00    0.02
 -10   8   7    0.04    0.02
   8   8  -7    0.01    0.01
  -8   8   7    0.03    0.02
   6   8  -7    0.02    0.01
   4  -8  -7    0.27    0.03
   4   8  -7    0.23    0.03
   2  -8  -7    0.16    0.03
   2   8  -7    0.10    0.03
   0  -8  -7    0.03    0.02
   0   8  -7    0.06    0.03
  -2  -8  -7    0.08    0.02
  -2   8  -7    0.04    0.02
  -9   9   7    0.02    0.02
   7   9  -7    0.72    0.05
  -7   9   7    0.71    0.05
   3  -9  -7    0.14    0.03
   3   9  -7    0.09    0.03
   1  -9  -7    0.01    0.02
   1   9  -7   -0.02    0.02
 -20   0   8    0.14    0.03
 -18   0   8    0.39    0.04
 -16   0   8    1.67    0.06
 -14   0   8    0.40    0.03
 -12   0   8    1.30    0.05
  12   0  -8    1.26    0.05
  12   0  -8    1.29    0.04
 -10   0   8    1.13    0.04
  10   0  -8    1.08    0.03
  10   0  -8    1.11    0.04
   8   0  -8    1.57    0.05
  -8   0   8    1.56    0.04
   8   0  -8    1.60    0.04
   6   0  -8   18.62    0.29
   6   0  -8   18.46    0.27
   6   0  -8   17.77    0.27
   4   0  -8   82.85    1.19
   4   0  -8   83.96    1.18
   2   0  -8    0.92    0.03
   2   0  -8    0.80    0.04
   0   0  -8    0.03    0.01
   0   0  -8    0.04    0.01
  -2   0  -8    1.51    0.05
  -2   0  -8    1.57    0.05
  -4   0  -8    1.98    0.07
  -4   0  -8    1.92    0.06
  -6   0  -8    0.41    0.04
  -8   0  -8    0.56    0.05
 -10   0  -8    0.02    0.02
 -19  -1   8    0.24    0.04
 -19   1   8    0.24    0.03
 -17  -1   8    0.59    0.05
 -17   1   8    0.59    0.05
 -15  -1   8    0.54    0.04
 -15   1   8    0.58    0.04
  15   1  -8    0.56    0.04
 -13  -1   8    0.44    0.03
 -13   1   8    0.42    0.03
  13   1  -8    0.40    0.03
  13   1  -8    0.36    0.03
 -11  -1   8    1.62    0.05
  11  -1  -8    1.60    0.05
 -11   1   8    1.67    0.05
  11   1  -8    1.60    0.05
  11   1  -8    1.63    0.05
   9  -1  -8    0.29    0.02
  -9  -1   8    0.29    0.02
   9  -1  -8    0.26    0.03
   9   1  -8    0.27    0.03
  -9   1   8    0.32    0.02
   9   1  -8    0.30    0.02
   7  -1  -8    1.22    0.04
  -7  -1   8    1.20    0.03
   7   1  -8    1.25    0.03
   5  -1  -8    6.29    0.12
   5  -1  -8    6.33    0.11
   5   1  -8    6.27    0.10
   5   1  -8    6.19    0.12
   3  -1  -8    4.89    0.10
   3  -1  -8    4.89    0.09
   3   1  -8    4.67    0.10
   3   1  -8    4.82    0.08
   1  -1  -8    0.08    0.02
   1  -1  -8    0.07    0.01
   1   1  -8    0.05    0.02
   1   1  -8    0.07    0.01
  -1  -1  -8    0.40    0.03
  -1  -1  -8    0.36    0.03
  -1   1  -8    0.39    0.03
  -1   1  -8    0.34    0.03
  -3  -1  -8    1.38    0.05
  -3   1  -8    1.30    0.05
  -3   1  -8    1.28    0.05
  -5  -1  -8    0.39    0.04
  -5   1  -8    0.38    0.03
  -5   1  -8    0.40    0.04
  -7  -1  -8    0.20    0.03
  -7   1  -8    0.22    0.03
  -9  -1  -8    0.19    0.03
  -9   1  -8    0.12    0.03
 -20   2   8   -0.01    0.02
 -18   2   8    0.02    0.02
  16   2  -8    0.17    0.03
 -16   2   8    0.22    0.03
  14   2  -8    0.37    0.03
  14   2  -8    0.38    0.03
 -14   2   8    0.36    0.03
 -12   2   8    0.80    0.04
  12   2  -8    0.82    0.04
  12   2  -8    0.85    0.04
  10  -2  -8    1.89    0.06
  10   2  -8    1.84    0.05
 -10   2   8    1.86    0.06
  10   2  -8    1.87    0.06
   8  -2  -8    0.28    0.03
  -8   2   8    0.26    0.02
   8   2  -8    0.27    0.03
   8   2  -8    0.22    0.02
   6  -2  -8    1.09    0.04
   6  -2  -8    1.12    0.04
   6   2  -8    1.10    0.04
   4  -2  -8   -0.01    0.01
   4  -2  -8    0.00    0.01
   4   2  -8    0.00    0.01
   2  -2  -8    4.17    0.09
   2  -2  -8    4.07    0.09
   2   2  -8    4.22    0.07
   2   2  -8    4.22    0.10
   0  -2  -8    0.07    0.02
   0  -2  -8    0.08    0.02
   0   2  -8    0.09    0.02
   0   2  -8    0.07    0.01
  -2  -2  -8    0.96    0.05
  -2   2  -8    0.95    0.04
  -2   2  -8    0.92    0.05
  -4  -2  -8    0.18    0.02
  -4   2  -8    0.15    0.02
  -4   2  -8    0.18    0.03
  -6  -2  -8    0.09    0.02
  -6   2  -8    0.08    0.02
  -6   2  -8    0.10    0.03
  -8  -2  -8   -0.01    0.02
  -8   2  -8   -0.01    0.02
  19   3  -8    0.00    0.02
 -19   3   8    0.00    0.02
  17   3  -8    0.35    0.04
 -17   3   8    0.28    0.04
 -15   3   8    1.02    0.05
  15   3  -8    0.96    0.05
  13   3  -8    0.06    0.02
 -13   3   8    0.02    0.02
 -11   3   8    0.94    0.04
  11   3  -8    1.08    0.04
  11   3  -8    0.94    0.04
   9   3  -8    3.21    0.08
   9   3  -8    3.41    0.08
  -9   3   8    3.28    0.08
   7  -3  -8    2.67    0.07
   7  -3  -8    2.69    0.07
   7   3  -8    2.69    0.07
   5  -3  -8    0.30    0.03
   5  -3  -8    0.29    0.03
   5   3  -8    0.21    0.02
   3  -3  -8    0.08    0.02
   3  -3  -8    0.09    0.02
   3   3  -8    0.09    0.02
   1  -3  -8    5.48    0.12
   1  -3  -8    5.46    0.11
   1   3  -8    5.59    0.12
  -1  -3  -8    1.54    0.06
  -1   3  -8    1.72    0.06
  -3  -3  -8    0.69    0.04
  -3   3  -8    0.72    0.04
  -5  -3  -8    0.10    0.02
  -5   3  -8    0.08    0.02
  -7  -3  -8   -0.01    0.02
  -7   3  -8   -0.01    0.02
  -9  -3  -8    0.18    0.03
  18   4  -8    0.04    0.02
 -18   4   8   -0.01    0.02
  16   4  -8    0.07    0.02
 -16   4   8    0.10    0.02
  14   4  -8    0.12    0.02
 -14   4   8    0.16    0.03
 -12   4   8    0.31    0.03
  12   4  -8    0.30    0.03
 -10   4   8    0.06    0.02
  10   4  -8    0.05    0.01
  10   4  -8    0.03    0.02
   8   4  -8    0.34    0.03
   8   4  -8    0.20    0.03
  -8   4   8    0.22    0.02
   6  -4  -8    0.15    0.02
   6   4  -8    0.13    0.02
   4  -4  -8    0.38    0.03
   4  -4  -8    0.40    0.03
   4   4  -8    0.36    0.03
   2  -4  -8    1.75    0.06
   2  -4  -8    1.69    0.05
   2   4  -8    1.64    0.06
   0  -4  -8    0.17    0.02
   0   4  -8    0.20    0.03
  -2  -4  -8    0.12    0.02
  -2   4  -8    0.15    0.02
  -4  -4  -8    0.03    0.02
  -4   4  -8    0.04    0.02
  -6  -4  -8    0.25    0.04
  -6   4  -8    0.28    0.04
  -8  -4  -8    0.05    0.03
  -8   4  -8    0.11    0.03
 -17   5   8    0.03    0.02
  17   5  -8    0.06    0.03
 -15   5   8    0.16    0.03
  15   5  -8    0.18    0.03
  13   5  -8    0.01    0.02
 -13   5   8    0.02    0.02
  11   5  -8    0.02    0.01
 -11   5   8   -0.01    0.01
   9   5  -8    0.38    0.03
   9   5  -8    0.38    0.03
  -9   5   8    0.35    0.03
   7  -5  -8    0.62    0.04
   7   5  -8    0.60    0.04
   5  -5  -8    3.39    0.09
   5   5  -8    3.48    0.09
   3  -5  -8    1.06    0.05
   3   5  -8    1.05    0.05
   1  -5  -8    0.31    0.03
   1   5  -8    0.46    0.04
  -1  -5  -8    0.00    0.01
  -1   5  -8    0.00    0.02
  -3  -5  -8    0.34    0.04
  -3   5  -8    0.29    0.03
  -5  -5  -8    0.27    0.04
  -5   5  -8    0.24    0.04
  -7  -5  -8    0.02    0.02
  -7   5  -8    0.02    0.02
 -16   6   8    0.03    0.02
  16   6  -8    0.02    0.02
 -14   6   8    0.19    0.03
  14   6  -8    0.25    0.03
 -12   6   8    0.10    0.02
  12   6  -8    0.03    0.02
  10   6  -8    0.05    0.02
 -10   6   8    0.03    0.01
  -8   6   8    0.03    0.01
   8   6  -8    0.01    0.02
   8   6  -8    0.03    0.01
   6  -6  -8    1.52    0.06
   6   6  -8    1.46    0.06
   4  -6  -8    8.99    0.18
   4   6  -8    8.94    0.18
   2  -6  -8    0.04    0.02
   2   6  -8    0.07    0.02
   0  -6  -8    0.35    0.04
   0   6  -8    0.34    0.04
  -2  -6  -8    0.09    0.02
  -2   6  -8    0.03    0.02
  -4  -6  -8    0.38    0.04
  -4   6  -8    0.34    0.04
  -6  -6  -8   -0.02    0.02
  -6   6  -8    0.02    0.02
 -13   7   8    0.02    0.02
  13   7  -8    0.02    0.02
 -11   7   8    1.73    0.07
  11   7  -8    1.74    0.07
  -9   7   8    0.12    0.03
   9   7  -8    0.18    0.03
   7   7  -8    1.31    0.06
   7   7  -8    1.18    0.06
   5  -7  -8    1.41    0.06
   5   7  -8    1.42    0.06
   3  -7  -8    2.08    0.07
   3   7  -8    1.98    0.08
   1  -7  -8    0.25    0.04
   1   7  -8    0.32    0.04
  -1  -7  -8    0.77    0.05
  -1   7  -8    0.71    0.05
  -3  -7  -8    0.42    0.04
  -3   7  -8    0.51    0.05
 -12   8   8    0.39    0.04
  12   8  -8    0.41    0.05
 -10   8   8    0.05    0.02
  10   8  -8    0.04    0.02
   8   8  -8    0.30    0.04
  -8   8   8    0.25    0.04
   6  -8  -8    0.02    0.02
   6   8  -8   -0.02    0.02
   4  -8  -8    0.25    0.03
   4   8  -8    0.18    0.03
   2  -8  -8    0.14    0.03
   2   8  -8    0.12    0.03
   0  -8  -8    0.00    0.02
   0   8  -8   -0.03    0.02
  -7   9   8    0.24    0.04
   5  -9  -8    0.11    0.03
   3  -9  -8    0.23    0.04
   3   9  -8    0.18    0.03
 -20   0   9   -0.03    0.02
 -18   0   9    0.01    0.02
 -16   0   9    0.00    0.01
  14   0  -9   -0.01    0.01
  14   0  -9   -0.01    0.01
 -14   0   9   -0.01    0.01
  12   0  -9    0.01    0.01
  12   0  -9   -0.01    0.01
 -12   0   9   -0.01    0.01
  10   0  -9   -0.01    0.01
 -10   0   9    0.00    0.01
  10   0  -9   -0.01    0.01
  -8   0   9    0.00    0.01
   8   0  -9    0.00    0.01
   8   0  -9    0.00    0.01
   6   0  -9   -0.01    0.01
   6   0  -9   -0.02    0.01
   4   0  -9    0.00    0.01
   4   0  -9    0.01    0.01
   2   0  -9   -0.01    0.01
   2   0  -9    0.00    0.01
   0   0  -9   -0.01    0.01
   0   0  -9    0.01    0.01
  -2   0  -9   -0.01    0.01
  -2   0  -9    0.00    0.01
  -4   0  -9    0.02    0.02
  -6   0  -9    0.03    0.02
  -8   0  -9    0.04    0.02
 -19   1   9    0.10    0.03
 -17  -1   9    0.25    0.03
 -17   1   9    0.19    0.03
 -15  -1   9    0.49    0.03
 -15   1   9    0.47    0.04
  15   1  -9    0.53    0.03
  15   1  -9    0.48    0.03
  13  -1  -9    2.40    0.07
 -13  -1   9    2.39    0.06
  13   1  -9    2.35    0.07
 -13   1   9    2.42    0.07
  13   1  -9    2.38    0.06
 -11  -1   9    1.80    0.05
  11  -1  -9    1.90    0.06
  11   1  -9    1.83    0.06
 -11   1   9    1.82    0.05
  11   1  -9    1.84    0.05
  -9  -1   9    0.23    0.02
   9  -1  -9    0.26    0.03
  -9   1   9    0.22    0.02
   9   1  -9    0.20    0.02
   9   1  -9    0.24    0.02
   7  -1  -9    0.89    0.03
   7  -1  -9    0.89    0.04
  -7  -1   9    0.90    0.03
   7   1  -9    0.87    0.03
   5  -1  -9    0.29    0.02
   5   1  -9    0.31    0.03
   5   1  -9    0.30    0.02
   3  -1  -9    1.43    0.05
   3  -1  -9    1.44    0.05
   3   1  -9    1.37    0.05
   3   1  -9    1.47    0.04
   1  -1  -9    0.13    0.02
   1  -1  -9    0.10    0.02
   1   1  -9    0.10    0.02
   1   1  -9    0.11    0.02
  -1  -1  -9    2.67    0.07
  -1  -1  -9    2.63    0.07
  -1   1  -9    2.53    0.08
  -1   1  -9    2.59    0.07
  -3  -1  -9    0.08    0.02
  -3   1  -9    0.04    0.02
  -3   1  -9    0.04    0.02
  -5  -1  -9    0.25    0.03
  -5   1  -9    0.27    0.03
  -7  -1  -9    0.41    0.04
  -7   1  -9    0.39    0.04
 -20   2   9    0.41    0.05
  18   2  -9    0.63    0.04
 -18   2   9    0.63    0.05
 -16   2   9   -0.01    0.02
  16   2  -9    0.01    0.02
 -14   2   9    2.44    0.07
  14   2  -9    2.52    0.07
  14   2  -9    2.42    0.07
  12  -2  -9    0.50    0.03
 -12   2   9    0.61    0.03
  12   2  -9    0.52    0.03
  12   2  -9    0.50    0.03
  10  -2  -9    0.41    0.03
  10   2  -9    0.30    0.03
 -10   2   9    0.36    0.03
  10   2  -9    0.27    0.02
   8  -2  -9    0.21    0.03
   8   2  -9    0.27    0.03
  -8   2   9    0.17    0.02
   8   2  -9    0.19    0.02
   6  -2  -9    0.99    0.04
   6  -2  -9    1.00    0.04
   6   2  -9    1.05    0.04
   4  -2  -9    1.77    0.06
   4  -2  -9    1.75    0.05
   4   2  -9    1.73    0.06
   2  -2  -9    0.00    0.01
   2  -2  -9    0.01    0.01
   2   2  -9    0.02    0.02
   0  -2  -9   -0.01    0.01
   0  -2  -9    0.00    0.01
   0   2  -9   -0.01    0.01
  -2  -2  -9    0.38    0.03
  -2   2  -9    0.41    0.04
  -4  -2  -9    0.47    0.04
  -4   2  -9    0.58    0.05
  -6  -2  -9    0.24    0.03
  -8  -2  -9    0.24    0.04
  19   3  -9    0.12    0.03
 -19   3   9    0.07    0.03
 -17   3   9    0.05    0.02
  17   3  -9    0.06    0.02
 -15   3   9    0.31    0.03
  15   3  -9    0.39    0.04
  13   3  -9    0.42    0.03
 -13   3   9    0.40    0.03
  13   3  -9    0.47    0.03
  11   3  -9    0.00    0.01
  11   3  -9    0.00    0.01
 -11   3   9    0.02    0.01
   9  -3  -9    0.01    0.01
   9   3  -9    0.01    0.02
  -9   3   9    0.02    0.01
   9   3  -9    0.01    0.01
   7  -3  -9    0.35    0.03
   7  -3  -9    0.33    0.03
   7   3  -9    0.38    0.03
   5  -3  -9    0.18    0.02
   5  -3  -9    0.16    0.02
   5   3  -9    0.18    0.03
   3  -3  -9    0.17    0.02
   3  -3  -9    0.15    0.02
   3   3  -9    0.17    0.03
   1  -3  -9    0.01    0.01
   1  -3  -9    0.00    0.01
   1   3  -9    0.00    0.02
  -1  -3  -9    0.03    0.02
  -1   3  -9   -0.02    0.01
  -3  -3  -9    0.01    0.02
  -3   3  -9   -0.01    0.02
  -5  -3  -9    0.01    0.02
  -5   3  -9    0.00    0.02
  -7  -3  -9    0.03    0.02
  18   4  -9    0.38    0.04
 -18   4   9    0.33    0.04
  16   4  -9    0.28    0.04
 -16   4   9    0.22    0.03
  14   4  -9    1.81    0.07
 -14   4   9    1.72    0.07
  12   4  -9    0.03    0.01
 -12   4   9    0.05    0.02
  12   4  -9    0.07    0.02
 -10   4   9    0.01    0.01
  10   4  -9    0.02    0.02
  10   4  -9    0.02    0.01
   8  -4  -9    0.28    0.03
   8   4  -9    0.33    0.03
   8   4  -9    0.30    0.03
   6  -4  -9    0.10    0.02
   6  -4  -9    0.11    0.02
   6   4  -9    0.09    0.02
   4  -4  -9    0.92    0.04
   4  -4  -9    0.85    0.04
   4   4  -9    0.88    0.05
   2  -4  -9    0.28    0.03
   2  -4  -9    0.32    0.03
   2   4  -9    0.26    0.03
   0  -4  -9    0.22    0.03
   0   4  -9    0.25    0.03
  -2  -4  -9    0.17    0.03
  -2   4  -9    0.10    0.02
  -4  -4  -9    1.78    0.07
  -4   4  -9    1.72    0.07
  -6  -4  -9    0.02    0.02
  -6   4  -9    0.00    0.02
  17   5  -9    0.02    0.02
 -17   5   9   -0.02    0.02
  15   5  -9    0.79    0.05
 -15   5   9    0.75    0.05
  13   5  -9    2.85    0.09
 -13   5   9    2.85    0.09
  11   5  -9    0.37    0.03
  11   5  -9    0.34    0.03
 -11   5   9    0.48    0.04
  -9   5   9    0.74    0.04
   9   5  -9    0.71    0.04
   9   5  -9    0.80    0.04
   7  -5  -9    0.13    0.02
   7   5  -9    0.11    0.03
   5  -5  -9    0.03    0.02
   5   5  -9    0.00    0.02
   3  -5  -9    0.17    0.03
   3   5  -9    0.12    0.02
   1  -5  -9    0.12    0.02
   1   5  -9    0.10    0.03
  -1  -5  -9    1.57    0.06
  -1   5  -9    1.34    0.06
  -3  -5  -9    0.03    0.02
  -3   5  -9   -0.01    0.02
  -5  -5  -9    0.06    0.03
  -5   5  -9    0.05    0.03
 -16   6   9    0.48    0.05
  16   6  -9    0.39    0.04
  14   6  -9    0.02    0.02
 -14   6   9    0.00    0.02
  12   6  -9    0.00    0.01
 -12   6   9    0.02    0.02
  10   6  -9    0.29    0.03
 -10   6   9    0.34    0.04
   8   6  -9    0.57    0.04
   8   6  -9    0.58    0.04
   6  -6  -9    0.62    0.04
   6   6  -9    0.54    0.05
   4  -6  -9    0.05    0.02
   4   6  -9    0.01    0.02
   2  -6  -9    0.21    0.03
   2   6  -9    0.19    0.03
   0  -6  -9   -0.02    0.01
   0   6  -9   -0.01    0.02
  -2  -6  -9    0.04    0.02
  -2   6  -9    0.00    0.02
  -4  -6  -9    0.42    0.05
  -4   6  -9    0.38    0.05
 -13   7   9    0.06    0.02
  13   7  -9    0.04    0.02
 -11   7   9    0.19    0.03
  11   7  -9    0.11    0.02
   9   7  -9    0.25    0.03
  -9   7   9    0.22    0.03
   7  -7  -9    0.48    0.04
   7   7  -9    0.46    0.04
   5  -7  -9   -0.02    0.02
   5   7  -9   -0.02    0.02
   3  -7  -9    0.87    0.05
   3   7  -9    0.98    0.06
   1  -7  -9    0.09    0.03
   1   7  -9    0.10    0.03
  -1  -7  -9    0.28    0.04
  -1   7  -9    0.29    0.04
 -10   8   9    0.16    0.03
  10   8  -9    0.11    0.03
   8   8  -9    0.03    0.02
  -8   8   9    0.00    0.02
   6  -8  -9    0.16    0.03
   6   8  -9    0.14    0.03
   4  -8  -9    0.19    0.03
   4   8  -9    0.20    0.04
   2  -8  -9    0.02    0.02
   2   8  -9    0.06    0.03
 -20   0  10    0.71    0.06
 -18   0  10    1.37    0.06
 -16   0  10    0.55    0.04
  16   0 -10    0.56    0.04
 -14   0  10    0.89    0.04
  14   0 -10    0.93    0.05
  12   0 -10    3.69    0.09
 -12   0  10    3.76    0.08
  10   0 -10    0.11    0.02
 -10   0  10    0.10    0.01
   8   0 -10    5.67    0.12
  -8   0  10    5.69    0.11
   6   0 -10    0.14    0.02
   6   0 -10    0.13    0.02
   4   0 -10    3.07    0.08
   4   0 -10    3.08    0.07
   2   0 -10    0.40    0.04
   2   0 -10    0.38    0.02
   0   0 -10    0.23    0.02
   0   0 -10    0.20    0.03
  -2   0 -10    1.78    0.06
  -2   0 -10    1.85    0.07
  -4   0 -10    0.29    0.03
  -6   0 -10    0.00    0.02
 -19   1  10    0.03    0.02
 -17   1  10   -0.02    0.02
 -15   1  10    0.23    0.03
  15   1 -10    0.25    0.03
  15   1 -10    0.19    0.03
  13  -1 -10    1.73    0.06
  13   1 -10    1.69    0.05
  13   1 -10    1.81    0.06
 -13   1  10    1.74    0.06
  11  -1 -10    0.18    0.02
  11   1 -10    0.22    0.03
 -11   1  10    0.20    0.02
  11   1 -10    0.22    0.02
   9  -1 -10    0.03    0.01
   9   1 -10    0.01    0.01
   9   1 -10    0.00    0.01
  -9   1  10    0.01    0.01
   7  -1 -10    1.28    0.04
   7  -1 -10    1.17    0.05
   7   1 -10    1.26    0.05
   5  -1 -10    0.32    0.03
   5  -1 -10    0.26    0.03
   5   1 -10    0.25    0.03
   3  -1 -10    0.03    0.01
   3  -1 -10    0.01    0.02
   3   1 -10    0.03    0.02
   1  -1 -10    0.00    0.01
   1  -1 -10    0.01    0.02
   1   1 -10    0.01    0.02
  -1  -1 -10    0.08    0.02
  -1  -1 -10    0.08    0.02
  -1   1 -10    0.05    0.02
  -1   1 -10    0.10    0.03
  -3  -1 -10    0.59    0.04
  -3   1 -10    0.58    0.04
  -5  -1 -10    0.01    0.02
  -7  -1 -10    0.04    0.02
 -20   2  10    0.04    0.03
 -18   2  10    0.30    0.04
  18   2 -10    0.32    0.04
  16   2 -10    2.47    0.08
 -16   2  10    2.46    0.08
 -14   2  10    0.05    0.02
  14   2 -10    0.08    0.02
  14   2 -10    0.08    0.02
  12  -2 -10    0.40    0.04
  12   2 -10    0.38    0.03
 -12   2  10    0.39    0.03
  12   2 -10    0.41    0.03
  10  -2 -10    0.00    0.01
  10   2 -10    0.02    0.01
 -10   2  10   -0.01    0.01
  10   2 -10    0.00    0.02
   8  -2 -10    1.36    0.05
   8  -2 -10    1.40    0.05
   8   2 -10    1.38    0.06
   8   2 -10    1.38    0.04
   6  -2 -10    0.00    0.01
   6  -2 -10    0.02    0.01
   6   2 -10    0.01    0.02
   4  -2 -10    0.01    0.01
   4  -2 -10    0.00    0.01
   4   2 -10    0.01    0.02
   2  -2 -10    0.01    0.01
   2  -2 -10    0.02    0.02
   2   2 -10    0.01    0.02
   0  -2 -10    0.02    0.02
   0  -2 -10    0.00    0.01
   0   2 -10    0.01    0.02
  -2  -2 -10    0.45    0.04
  -2   2 -10    0.30    0.04
  -4  -2 -10    0.66    0.04
  -4   2 -10    0.65    0.05
  -6  -2 -10    0.86    0.05
  19   3 -10    0.19    0.03
 -19   3  10    0.27    0.04
 -17   3  10    3.58    0.11
  17   3 -10    3.41    0.10
 -15   3  10    5.68    0.13
  15   3 -10    5.56    0.13
 -13   3  10    0.37    0.03
  13   3 -10    0.32    0.03
  13   3 -10    0.41    0.03
  11  -3 -10    0.03    0.02
  11   3 -10    0.05    0.02
 -11   3  10    0.04    0.01
  11   3 -10    0.02    0.02
   9  -3 -10    3.51    0.09
   9   3 -10    3.27    0.09
  -9   3  10    3.35    0.09
   9   3 -10    3.37    0.08
   7  -3 -10    0.46    0.03
   7  -3 -10    0.51    0.04
   7   3 -10    0.55    0.04
   5  -3 -10    0.21    0.03
   5  -3 -10    0.17    0.02
   5   3 -10    0.15    0.02
   3  -3 -10    0.63    0.04
   3  -3 -10    0.64    0.04
   3   3 -10    0.60    0.04
   1  -3 -10    0.68    0.04
   1   3 -10    0.70    0.04
  -1  -3 -10    0.07    0.02
  -1   3 -10    0.05    0.02
  -3  -3 -10    0.27    0.03
  -3   3 -10    0.19    0.03
  -5  -3 -10    4.06    0.12
  -5   3 -10    3.93    0.12
 -18   4  10    0.11    0.03
  18   4 -10    0.08    0.02
 -16   4  10    2.25    0.08
  16   4 -10    2.49    0.08
  14   4 -10    1.38    0.06
 -14   4  10    1.53    0.06
  12   4 -10    0.02    0.02
  12   4 -10    0.03    0.01
 -12   4  10    0.03    0.02
  10   4 -10    0.14    0.02
 -10   4  10    0.14    0.02
  10   4 -10    0.13    0.02
   8  -4 -10    2.17    0.07
   8  -4 -10    2.12    0.07
   8   4 -10    2.12    0.07
   6  -4 -10    0.15    0.02
   6  -4 -10    0.09    0.02
   6   4 -10    0.12    0.03
   4  -4 -10    0.43    0.03
   4  -4 -10    0.47    0.03
   4   4 -10    0.35    0.04
   2  -4 -10    0.37    0.03
   2   4 -10    0.43    0.04
   0  -4 -10    0.02    0.02
   0   4 -10    0.03    0.02
  -2  -4 -10    0.06    0.02
  -2   4 -10    0.02    0.02
  -4  -4 -10    1.41    0.07
  -4   4 -10    1.44    0.07
  -6   4 -10    0.40    0.05
  17   5 -10    0.01    0.02
 -17   5  10    0.01    0.02
  15   5 -10    0.04    0.02
 -15   5  10    0.03    0.02
 -13   5  10    1.40    0.06
  13   5 -10    1.37    0.06
 -11   5  10    0.05    0.02
  11   5 -10    0.05    0.02
  11   5 -10    0.11    0.02
  -9   5  10    0.25    0.03
   9   5 -10    0.22    0.03
   9   5 -10    0.21    0.03
   7  -5 -10    0.15    0.02
   7   5 -10    0.17    0.03
   5  -5 -10    0.24    0.03
   5   5 -10    0.27    0.03
   3  -5 -10    0.03    0.02
   3   5 -10    0.04    0.02
   1  -5 -10    0.28    0.03
   1   5 -10    0.24    0.03
  -1  -5 -10    0.30    0.04
  -1   5 -10    0.18    0.03
  -3  -5 -10    0.54    0.05
  -3   5 -10    0.58    0.06
 -16   6  10    0.05    0.03
  16   6 -10    0.02    0.02
  14   6 -10    0.85    0.05
 -14   6  10    0.87    0.06
 -12   6  10    2.24    0.08
  12   6 -10    2.16    0.08
 -10   6  10   -0.01    0.01
  10   6 -10   -0.01    0.02
  10   6 -10    0.00    0.01
   8  -6 -10    0.23    0.03
   8   6 -10    0.24    0.03
   6  -6 -10    0.37    0.04
   6   6 -10    0.40    0.04
   4  -6 -10    0.03    0.02
   4   6 -10    0.05    0.02
   2  -6 -10    0.00    0.01
   2   6 -10   -0.02    0.02
   0  -6 -10    0.07    0.02
   0   6 -10    0.10    0.03
  -2  -6 -10    1.16    0.06
  -2   6 -10    1.11    0.07
  13   7 -10    0.01    0.02
 -13   7  10    0.00    0.02
 -11   7  10    0.18    0.03
  11   7 -10    0.14    0.03
   9   7 -10    0.84    0.05
  -9   7  10    0.85    0.05
   9   7 -10    0.81    0.05
   7  -7 -10    0.00    0.02
   7   7 -10   -0.01    0.02
   5  -7 -10    0.04    0.02
   5   7 -10   -0.01    0.02
   3  -7 -10    0.32    0.04
   3   7 -10    0.33    0.04
   1  -7 -10    0.87    0.06
   1   7 -10    0.76    0.06
 -10   8  10   -0.01    0.03
  10   8 -10   -0.01    0.02
  -8   8  10    0.15    0.03
   8   8 -10    0.13    0.03
   6  -8 -10    0.01    0.02
   6   8 -10    0.01    0.02
   4  -8 -10    0.01    0.02
   4   8 -10    0.00    0.03
  16   0 -11   -0.01    0.01
  14   0 -11    0.01    0.01
  12   0 -11    0.02    0.01
  10   0 -11   -0.01    0.02
   8   0 -11   -0.01    0.02
   6   0 -11    0.01    0.01
   6   0 -11   -0.01    0.02
   4   0 -11   -0.02    0.02
   4   0 -11   -0.02    0.01
   2   0 -11    0.01    0.01
   2   0 -11    0.03    0.02
   0   0 -11    0.02    0.01
   0   0 -11   -0.01    0.02
  -2   0 -11    0.00    0.01
  -4   0 -11   -0.03    0.02
 -19   1  11    0.03    0.02
 -17   1  11    0.01    0.02
  17   1 -11    0.02    0.02
  15  -1 -11    0.03    0.02
 -15   1  11    0.03    0.02
  15   1 -11    0.04    0.02
  13  -1 -11    0.68    0.04
  13   1 -11    0.65    0.04
 -13   1  11    0.59    0.03
  11  -1 -11    0.09    0.02
  11   1 -11    0.08    0.02
 -11   1  11    0.09    0.02
   9  -1 -11    0.04    0.02
   9   1 -11    0.04    0.02
  -9   1  11    0.04    0.01
   7  -1 -11    4.30    0.10
   7  -1 -11    4.17    0.09
   7   1 -11    4.21    0.10
   5  -1 -11    0.95    0.05
   5  -1 -11    0.84    0.04
   5   1 -11    0.91    0.05
   3  -1 -11    0.02    0.02
   3  -1 -11    0.01    0.01
   3   1 -11   -0.01    0.02
   1  -1 -11    0.57    0.04
   1  -1 -11    0.64    0.04
   1   1 -11    0.61    0.04
  -1  -1 -11    0.00    0.02
  -1   1 -11   -0.01    0.02
  -3  -1 -11    0.32    0.04
  -5  -1 -11    0.04    0.02
 -20   2  11    0.00    0.02
 -18   2  11    1.27    0.06
 -16   2  11    0.05    0.02
  16   2 -11    0.07    0.02
  14  -2 -11    0.03    0.02
 -14   2  11   -0.01    0.01
  14   2 -11    0.04    0.02
  14   2 -11    0.03    0.02
  12  -2 -11    0.01    0.02
  12   2 -11    0.03    0.02
 -12   2  11    0.02    0.01
  12   2 -11    0.02    0.01
  10  -2 -11    0.07    0.02
  10   2 -11    0.09    0.02
  10   2 -11    0.09    0.01
 -10   2  11    0.07    0.02
   8  -2 -11    0.00    0.01
   8  -2 -11    0.01    0.01
   8   2 -11    0.01    0.02
   6  -2 -11    0.94    0.05
   6  -2 -11    0.91    0.04
   6   2 -11    0.79    0.05
   4  -2 -11    0.40    0.03
   4  -2 -11    0.36    0.03
   4   2 -11    0.38    0.04
   2  -2 -11    0.12    0.02
   2  -2 -11    0.09    0.02
   2   2 -11    0.11    0.02
   0  -2 -11   -0.01    0.01
   0   2 -11    0.00    0.02
  -2  -2 -11    0.00    0.02
  -2   2 -11   -0.01    0.02
  -4  -2 -11    0.50    0.05
 -19   3  11    0.03    0.02
  19   3 -11    0.06    0.03
  17   3 -11   -0.02    0.02
 -17   3  11    0.01    0.02
  15   3 -11   -0.02    0.01
 -15   3  11   -0.01    0.02
  15   3 -11    0.00    0.01
 -13   3  11   -0.02    0.01
  13   3 -11    0.00    0.01
  13   3 -11    0.01    0.02
  11  -3 -11    0.02    0.02
  11   3 -11    0.02    0.01
 -11   3  11    0.00    0.01
  11   3 -11    0.02    0.02
   9  -3 -11    0.19    0.03
   9   3 -11    0.14    0.02
   9   3 -11    0.17    0.03
   7  -3 -11    0.01    0.01
   7  -3 -11    0.08    0.02
   7   3 -11    0.05    0.02
   5  -3 -11   -0.01    0.01
   5  -3 -11    0.00    0.01
   5   3 -11    0.02    0.02
   3  -3 -11    0.07    0.02
   3  -3 -11    0.02    0.01
   3   3 -11    0.02    0.02
   1  -3 -11    0.09    0.02
   1   3 -11    0.04    0.02
  -1  -3 -11    0.02    0.02
  -1   3 -11   -0.02    0.02
  -3  -3 -11    0.08    0.03
  -3   3 -11    0.06    0.03
  -5  -3 -11    0.04    0.03
  18   4 -11    0.00    0.02
 -18   4  11   -0.02    0.02
  16   4 -11    0.00    0.02
 -16   4  11    0.05    0.02
  14   4 -11    0.65    0.04
 -14   4  11    0.70    0.05
 -12   4  11    0.45    0.04
  12   4 -11    0.44    0.04
  12   4 -11    0.45    0.04
  10   4 -11    0.32    0.03
 -10   4  11    0.36    0.03
  10   4 -11    0.27    0.03
   8  -4 -11    1.09    0.05
   8  -4 -11    1.14    0.05
   8   4 -11    1.01    0.05
   6  -4 -11    0.03    0.02
   6  -4 -11    0.05    0.02
   6   4 -11    0.00    0.02
   4  -4 -11    0.81    0.04
   4  -4 -11    0.85    0.04
   4   4 -11    0.86    0.05
   2  -4 -11    0.05    0.02
   2   4 -11    0.02    0.02
   0  -4 -11    0.01    0.02
   0   4 -11    0.07    0.03
  -2  -4 -11    0.08    0.02
  -2   4 -11    0.06    0.03
  -4  -4 -11    0.23    0.04
  -4   4 -11    0.22    0.04
  17   5 -11    0.01    0.02
 -17   5  11    0.00    0.02
  15   5 -11   -0.02    0.02
 -15   5  11    0.01    0.02
 -13   5  11    0.65    0.05
  13   5 -11    0.55    0.04
  11   5 -11    0.18    0.03
  11   5 -11    0.35    0.04
 -11   5  11    0.21    0.03
   9   5 -11    0.08    0.02
   9   5 -11    0.13    0.02
   7  -5 -11    0.72    0.04
   7   5 -11    0.64    0.05
   5  -5 -11    0.22    0.03
   5   5 -11    0.16    0.03
   3  -5 -11    0.37    0.04
   3   5 -11    0.32    0.04
   1  -5 -11    0.40    0.04
   1   5 -11    0.36    0.04
  -1  -5 -11    0.10    0.03
  -1   5 -11    0.07    0.03
  -3  -5 -11    0.43    0.05
  -3   5 -11    0.52    0.05
  16   6 -11    0.67    0.06
  14   6 -11    0.12    0.03
 -14   6  11    0.16    0.03
 -12   6  11   -0.01    0.02
  12   6 -11   -0.01    0.02
  10   6 -11    0.04    0.02
  10   6 -11    0.05    0.02
 -10   6  11    0.04    0.02
   8  -6 -11    0.13    0.03
   8   6 -11    0.10    0.03
   6  -6 -11    0.05    0.02
   6   6 -11    0.04    0.02
   4  -6 -11    1.08    0.06
   4   6 -11    1.01    0.06
   2  -6 -11    0.00    0.02
   2   6 -11    0.00    0.02
   0  -6 -11    0.17    0.03
   0   6 -11    0.03    0.03
  13   7 -11    0.00    0.02
 -13   7  11    0.02    0.03
  11   7 -11    0.03    0.02
 -11   7  11    0.02    0.02
   9   7 -11    0.56    0.05
  -9   7  11    0.56    0.05
   9   7 -11    0.52    0.05
   7  -7 -11    1.43    0.07
   7   7 -11    1.40    0.07
   5  -7 -11    0.32    0.04
   5   7 -11    0.24    0.04
   3  -7 -11    0.10    0.03
   3   7 -11    0.15    0.04
  16   0 -12    0.16    0.03
  14   0 -12    0.07    0.02
  12   0 -12    0.32    0.03
  10   0 -12    0.16    0.02
   8   0 -12    5.69    0.13
   6   0 -12   17.30    0.30
   4   0 -12    0.06    0.02
   2   0 -12   -0.01    0.02
   0   0 -12    0.69    0.05
 -17   1  12    0.31    0.04
  17   1 -12    0.37    0.04
  15  -1 -12    0.03    0.02
  15   1 -12    0.03    0.02
 -15   1  12    0.05    0.02
  13  -1 -12    0.41    0.04
 -13   1  12    0.40    0.03
  13   1 -12    0.40    0.04
  11  -1 -12    0.02    0.02
 -11   1  12    0.00    0.01
  11   1 -12    0.00    0.02
   9  -1 -12    0.44    0.04
   9   1 -12    0.46    0.04
  -9   1  12    0.53    0.03
   7  -1 -12    1.43    0.05
   7  -1 -12    1.47    0.06
   7   1 -12    1.51    0.06
   5  -1 -12    0.99    0.05
   5  -1 -12    1.02    0.04
   5   1 -12    1.04    0.05
   3  -1 -12    0.01    0.01
   3  -1 -12    0.00    0.02
   3   1 -12    0.02    0.02
   1  -1 -12    0.12    0.02
   1  -1 -12    0.09    0.02
   1   1 -12    0.08    0.03
  -1  -1 -12    0.43    0.04
  -1   1 -12    0.34    0.04
  -3  -1 -12    0.09    0.03
 -20   2  12   -0.03    0.02
 -18   2  12    0.22    0.04
 -16   2  12    0.19    0.03
  16   2 -12    0.22    0.03
  14  -2 -12    0.38    0.04
  14   2 -12    0.25    0.03
 -14   2  12    0.27    0.03
  12  -2 -12    0.16    0.03
 -12   2  12    0.22    0.03
  12   2 -12    0.23    0.03
  10  -2 -12    0.15    0.02
 -10   2  12    0.15    0.02
  10   2 -12    0.16    0.03
   8  -2 -12    0.15    0.03
   8  -2 -12    0.14    0.02
   8   2 -12    0.11    0.02
   6  -2 -12   -0.01    0.02
   6  -2 -12    0.00    0.01
   6   2 -12   -0.01    0.02
   4  -2 -12    1.04    0.05
   4  -2 -12    1.02    0.05
   4   2 -12    0.99    0.05
   2  -2 -12    0.04    0.02
   2  -2 -12    0.02    0.02
   2   2 -12   -0.01    0.02
   0  -2 -12    0.07    0.02
   0   2 -12    0.08    0.03
  -2  -2 -12    0.03    0.02
  -2   2 -12    0.00    0.02
  -4  -2 -12    0.13    0.03
 -19   3  12    0.03    0.02
 -17   3  12    0.81    0.05
  15   3 -12    0.03    0.02
 -15   3  12    0.04    0.02
  13  -3 -12    0.75    0.05
  13   3 -12    0.69    0.04
 -13   3  12    0.60    0.04
  13   3 -12    0.66    0.04
  11  -3 -12    1.03    0.05
 -11   3  12    1.06    0.05
  11   3 -12    1.06    0.05
  11   3 -12    0.99    0.04
   9  -3 -12    0.54    0.03
   9  -3 -12    0.54    0.04
   9   3 -12    0.48    0.04
   9   3 -12    0.52    0.03
   7  -3 -12    0.09    0.02
   7  -3 -12    0.12    0.02
   7   3 -12    0.09    0.02
   5  -3 -12    0.08    0.02
   5  -3 -12    0.08    0.02
   5   3 -12    0.04    0.02
   3  -3 -12    1.63    0.06
   3  -3 -12    1.68    0.06
   3   3 -12    1.80    0.07
   1  -3 -12    0.71    0.05
   1   3 -12    0.53    0.05
  -1  -3 -12    0.26    0.03
  -1   3 -12    0.18    0.04
  -3  -3 -12    0.10    0.03
  -3   3 -12    0.05    0.03
 -18   4  12    0.01    0.02
  18   4 -12    0.00    0.02
 -16   4  12    0.19    0.03
  16   4 -12    0.17    0.03
 -14   4  12    0.09    0.02
  14   4 -12    0.12    0.03
  14   4 -12    0.08    0.02
 -12   4  12    0.03    0.02
  12   4 -12    0.02    0.02
  12   4 -12    0.02    0.02
  10  -4 -12    0.11    0.02
  10   4 -12    0.05    0.02
  10   4 -12    0.04    0.02
 -10   4  12    0.07    0.02
   8  -4 -12    0.03    0.02
   8  -4 -12    0.05    0.02
   8   4 -12    0.01    0.02
   6  -4 -12    0.05    0.02
   6  -4 -12    0.08    0.02
   6   4 -12    0.04    0.02
   4  -4 -12    0.78    0.04
   4   4 -12    0.66    0.05
   2  -4 -12    0.02    0.02
   2   4 -12    0.03    0.02
   0  -4 -12    0.04    0.02
   0   4 -12    0.07    0.03
  -2  -4 -12    0.00    0.02
  -2   4 -12   -0.01    0.02
  17   5 -12    0.06    0.03
 -17   5  12    0.05    0.03
 -15   5  12    0.00    0.02
  15   5 -12    0.02    0.02
  13   5 -12    0.00    0.02
 -13   5  12   -0.01    0.02
  13   5 -12    0.00    0.02
 -11   5  12    0.18    0.03
  11   5 -12    0.17    0.03
  11   5 -12    0.19    0.03
   9  -5 -12    0.07    0.02
   9   5 -12    0.05    0.02
   9   5 -12    0.07    0.02
   7  -5 -12    1.35    0.06
   7   5 -12    1.36    0.07
   5  -5 -12    0.28    0.03
   5   5 -12    0.28    0.04
   3  -5 -12    0.11    0.03
   3   5 -12    0.06    0.03
   1  -5 -12    0.02    0.02
   1   5 -12    0.00    0.02
  -1  -5 -12    0.21    0.04
  -1   5 -12    0.22    0.04
 -14   6  12    0.00    0.02
  14   6 -12    0.01    0.02
 -12   6  12    0.01    0.02
  12   6 -12    0.00    0.02
  10   6 -12    0.00    0.02
 -10   6  12    0.01    0.02
  10   6 -12    0.00    0.01
   8  -6 -12    0.86    0.05
   8   6 -12    0.85    0.06
   6  -6 -12    3.21    0.10
   6   6 -12    3.13    0.11
   4  -6 -12    0.02    0.02
   4   6 -12    0.00    0.02
   2  -6 -12    0.21    0.04
   2   6 -12    0.17    0.04
 -11   7  12   -0.01    0.02
  11   7 -12    0.00    0.02
   9   7 -12    0.49    0.05
   9   7 -12    0.54    0.05
   7  -7 -12    0.61    0.05
   7   7 -12    0.48    0.05
   5  -7 -12    0.90    0.07
   5   7 -12    0.73    0.06
  18   0 -13   -0.02    0.02
  16   0 -13    0.02    0.02
  14   0 -13   -0.01    0.01
  12   0 -13    0.03    0.02
  10   0 -13    0.02    0.02
   8   0 -13    0.03    0.02
   6   0 -13    0.00    0.02
   4   0 -13    0.02    0.02
   2   0 -13    0.02    0.02
  17  -1 -13    0.36    0.04
  17   1 -13    0.35    0.04
  15  -1 -13    0.68    0.04
  15   1 -13    0.71    0.05
  13  -1 -13    0.62    0.04
  13   1 -13    0.71    0.05
  11  -1 -13    0.01    0.02
  11   1 -13    0.00    0.02
   9  -1 -13    0.12    0.02
   9   1 -13    0.17    0.03
   7  -1 -13    0.03    0.02
   7   1 -13    0.04    0.02
   5  -1 -13    0.45    0.04
   5   1 -13    0.31    0.04
   3  -1 -13    0.02    0.02
   3   1 -13   -0.01    0.02
   1   1 -13    0.79    0.05
  -1   1 -13    0.10    0.03
 -18   2  13    0.00    0.02
  16  -2 -13    0.91    0.05
 -16   2  13    0.84    0.05
  16   2 -13    0.94    0.05
  14  -2 -13    0.20    0.03
  14   2 -13    0.24    0.03
 -14   2  13    0.22    0.03
  12  -2 -13    0.03    0.02
 -12   2  13    0.01    0.01
  12   2 -13   -0.01    0.02
  10  -2 -13    0.13    0.03
  10   2 -13    0.07    0.03
 -10   2  13    0.07    0.02
   8  -2 -13    0.26    0.03
   8  -2 -13    0.25    0.03
   8   2 -13    0.29    0.04
   6  -2 -13    0.30    0.03
   6  -2 -13    0.31    0.03
   6   2 -13    0.33    0.04
   4  -2 -13    0.01    0.02
   4  -2 -13    0.00    0.02
   4   2 -13    0.02    0.02
   2  -2 -13    0.01    0.02
   2   2 -13    0.00    0.02
   0  -2 -13    0.04    0.02
   0   2 -13    0.07    0.03
  -2  -2 -13    0.30    0.04
  -2   2 -13    0.22    0.04
 -19   3  13    0.01    0.03
 -17   3  13    0.17    0.03
  15   3 -13    0.10    0.03
 -15   3  13    0.08    0.02
  13  -3 -13    0.00    0.02
  13   3 -13   -0.02    0.02
 -13   3  13    0.00    0.02
  11  -3 -13    0.01    0.02
 -11   3  13    0.04    0.02
  11   3 -13    0.05    0.02
   9  -3 -13    0.05    0.02
   9  -3 -13    0.10    0.02
   9   3 -13    0.05    0.02
   7  -3 -13    0.03    0.02
   7  -3 -13    0.01    0.01
   7   3 -13    0.01    0.02
   5  -3 -13    0.02    0.02
   5  -3 -13    0.01    0.02
   5   3 -13    0.00    0.02
   3  -3 -13    0.02    0.02
   3   3 -13    0.02    0.02
   1  -3 -13    0.00    0.02
   1   3 -13   -0.01    0.02
  -1  -3 -13    0.00    0.02
  -1   3 -13   -0.03    0.03
 -18   4  13    0.06    0.03
 -16   4  13    0.66    0.05
 -14   4  13    0.04    0.02
  14   4 -13    0.03    0.02
 -12   4  13    0.03    0.02
  12   4 -13    0.05    0.02
  10  -4 -13    0.06    0.02
  10   4 -13    0.04    0.02
  10   4 -13    0.04    0.02
   8  -4 -13    0.00    0.02
   8  -4 -13   -0.01    0.02
   8   4 -13    0.00    0.02
   6  -4 -13    0.25    0.03
   6  -4 -13    0.22    0.03
   6   4 -13    0.25    0.04
   4  -4 -13    0.13    0.03
   4   4 -13    0.12    0.03
   2  -4 -13    0.03    0.02
   2   4 -13    0.00    0.02
   0  -4 -13    0.05    0.02
   0   4 -13    0.08    0.03
  15   5 -13    0.96    0.06
 -15   5  13    1.05    0.06
  13   5 -13    0.15    0.03
 -13   5  13    0.16    0.03
  13   5 -13    0.12    0.02
  11   5 -13    0.10    0.03
 -11   5  13    0.06    0.02
  11   5 -13    0.10    0.02
   9  -5 -13    0.03    0.02
   9   5 -13    0.06    0.03
   7  -5 -13    0.02    0.02
   7   5 -13    0.00    0.02
   5  -5 -13    0.03    0.02
   5   5 -13    0.00    0.02
   3  -5 -13   -0.01    0.02
   3   5 -13   -0.02    0.02
   1  -5 -13    0.41    0.04
   1   5 -13    0.44    0.06
  14   6 -13    0.01    0.02
 -14   6  13    0.00    0.03
 -12   6  13    0.11    0.03
  12   6 -13    0.13    0.03
  12   6 -13    0.08    0.02
  10   6 -13    0.21    0.04
  10   6 -13    0.20    0.03
 -10   6  13    0.20    0.03
   8  -6 -13    0.12    0.03
   8   6 -13    0.11    0.03
   6  -6 -13   -0.02    0.02
   6   6 -13   -0.01    0.02
   4  -6 -13    0.08    0.03
   4   6 -13    0.07    0.03
  18   0 -14    0.16    0.03
  16   0 -14    0.61    0.05
  14   0 -14    1.42    0.06
  12   0 -14    0.07    0.02
  10   0 -14    1.27    0.06
   8   0 -14    0.39    0.04
   6   0 -14    0.52    0.05
   4   0 -14    0.11    0.03
   2   0 -14    0.13    0.03
  19   1 -14    0.01    0.02
  17  -1 -14    0.14    0.03
  17   1 -14    0.13    0.03
  15  -1 -14    0.54    0.05
  15   1 -14    0.66    0.05
  13  -1 -14    0.12    0.03
  13   1 -14    0.08    0.02
  11  -1 -14    0.02    0.02
  11   1 -14    0.00    0.02
   9  -1 -14    0.50    0.05
   9   1 -14    0.36    0.04
   7  -1 -14    0.14    0.03
   7   1 -14    0.15    0.03
   5  -1 -14    0.02    0.02
   5   1 -14   -0.03    0.02
   3  -1 -14    0.07    0.02
   3   1 -14    0.03    0.02
   1   1 -14    0.01    0.03
  18   2 -14    0.81    0.05
  16  -2 -14    0.02    0.02
  16   2 -14    0.02    0.02
  14  -2 -14    0.09    0.03
  14   2 -14    0.10    0.02
  12  -2 -14    0.01    0.02
  12   2 -14    0.04    0.02
  10  -2 -14    0.29    0.04
  10   2 -14    0.24    0.03
   8  -2 -14   -0.02    0.01
   8  -2 -14    0.00    0.02
   8   2 -14    0.01    0.02
   6  -2 -14    0.02    0.02
   6  -2 -14    0.02    0.02
   6   2 -14   -0.01    0.02
   4  -2 -14    0.07    0.02
   4  -2 -14    0.06    0.02
   4   2 -14    0.06    0.03
   2  -2 -14    0.00    0.02
   2   2 -14    0.00    0.03
   0   2 -14    0.07    0.03
 -17   3  14    1.86    0.08
 -15   3  14    0.10    0.03
  15   3 -14    0.12    0.03
  13  -3 -14    0.01    0.02
 -13   3  14    0.00    0.02
  13   3 -14    0.00    0.02
  11  -3 -14    0.98    0.06
 -11   3  14    0.94    0.05
  11   3 -14    0.86    0.05
   9  -3 -14    0.00    0.02
   9  -3 -14    0.02    0.02
   9   3 -14    0.02    0.02
   7  -3 -14    0.05    0.02
   7  -3 -14    0.04    0.02
   7   3 -14    0.01    0.02
   5  -3 -14    0.05    0.02
   5  -3 -14    0.03    0.02
   5   3 -14    0.03    0.02
   3  -3 -14    0.13    0.03
   3   3 -14    0.09    0.03
   1  -3 -14    0.03    0.02
   1   3 -14    0.00    0.03
 -16   4  14    0.45    0.05
 -14   4  14    0.02    0.02
  14   4 -14    0.00    0.02
  12  -4 -14    0.03    0.02
  12   4 -14    0.03    0.02
 -12   4  14    0.04    0.02
  10  -4 -14    0.80    0.05
  10   4 -14    0.78    0.06
   8  -4 -14    0.02    0.02
   8  -4 -14    0.00    0.02
   8   4 -14    0.00    0.02
   6  -4 -14    0.07    0.02
   6  -4 -14    0.07    0.02
   6   4 -14    0.01    0.03
   4  -4 -14    0.07    0.02
   4   4 -14    0.03    0.03
   2  -4 -14   -0.01    0.02
   2   4 -14   -0.04    0.03
 -15   5  14    0.47    0.05
  13   5 -14    0.00    0.02
 -13   5  14    0.02    0.02
 -11   5  14    0.03    0.02
  11   5 -14    0.04    0.03
   9  -5 -14    0.11    0.03
   9   5 -14    0.07    0.03
   7  -5 -14    0.19    0.03
   7   5 -14    0.14    0.04
   5  -5 -14    0.00    0.02
   5   5 -14   -0.01    0.03
  10   6 -14    0.09    0.03
 -10   6  14    0.12    0.03
  10   6 -14    0.10    0.04
   8  -6 -14    0.18    0.03
   8   6 -14    0.16    0.04
  18   0 -15    0.01    0.02
  16   0 -15    0.00    0.02
  14   0 -15   -0.01    0.02
  12   0 -15    0.03    0.02
  10   0 -15    0.02    0.02
   8   0 -15    0.02    0.02
   6   0 -15    0.00    0.02
   4   0 -15    0.01    0.03
   2   0 -15   -0.02    0.03
  17  -1 -15    0.01    0.02
  17   1 -15    0.00    0.02
  15  -1 -15    0.09    0.03
  15   1 -15    0.10    0.03
  13  -1 -15    0.01    0.02
  13   1 -15    0.04    0.02
  11  -1 -15    0.15    0.03
  11   1 -15    0.14    0.03
   9  -1 -15    1.05    0.06
   9   1 -15    1.08    0.06
   7  -1 -15    0.37    0.04
   7   1 -15    0.38    0.05
   5  -1 -15    0.00    0.02
   5   1 -15    0.00    0.02
   3  -1 -15    0.08    0.04
   3   1 -15    0.11    0.03
   1   1 -15    0.01    0.03
  18   2 -15    0.01    0.02
  16  -2 -15    0.08    0.03
  16   2 -15    0.02    0.02
  14  -2 -15    0.00    0.02
  14   2 -15    0.01    0.02
  12  -2 -15    0.02    0.02
  12   2 -15    0.02    0.02
  10  -2 -15   -0.01    0.02
  10   2 -15   -0.01    0.02
   8  -2 -15    0.24    0.04
   8   2 -15    0.23    0.04
   6  -2 -15    0.12    0.03
   6   2 -15    0.10    0.03
   4   2 -15   -0.04    0.02
   2   2 -15    0.01    0.03
  17   3 -15    0.01    0.02
  15  -3 -15    0.00    0.02
  15   3 -15    0.01    0.02
  13  -3 -15    0.03    0.02
  13   3 -15    0.00    0.02
  11  -3 -15    0.10    0.03
  11   3 -15    0.07    0.03
 -11   3  15    0.03    0.03
   9  -3 -15    0.01    0.02
   9  -3 -15    0.02    0.02
   9   3 -15    0.00    0.02
   7  -3 -15    0.01    0.02
   7  -3 -15    0.01    0.02
   7   3 -15   -0.03    0.02
   5  -3 -15   -0.01    0.02
   5   3 -15   -0.02    0.03
   3  -3 -15    0.04    0.02
   3   3 -15    0.01    0.03
  14   4 -15    0.18    0.04
 -14   4  15    0.14    0.03
  12  -4 -15    0.05    0.03
 -12   4  15    0.01    0.02
  12   4 -15    0.00    0.03
  10  -4 -15    0.39    0.04
  10   4 -15    0.46    0.05
   8  -4 -15    0.04    0.02
   8  -4 -15    0.01    0.02
   8   4 -15   -0.01    0.02
   6  -4 -15    0.30    0.04
   6   4 -15    0.27    0.05
   4  -4 -15    0.01    0.02
  13   5 -15    0.08    0.03
 -13   5  15    0.14    0.03
  11   5 -15    0.03    0.03
 -11   5  15    0.01    0.02
   9  -5 -15    0.28    0.04
   9   5 -15    0.22    0.04
   7  -5 -15    0.15    0.03
  16   0 -16    0.00    0.02
  14   0 -16    0.10    0.03
  12   0 -16    0.01    0.02
  10   0 -16    1.55    0.07
   8   0 -16    3.62    0.12
   6   0 -16   -0.02    0.02
   4   0 -16    0.03    0.03
  17  -1 -16    0.03    0.02
  17   1 -16    0.01    0.02
  15  -1 -16    0.06    0.03
  15   1 -16    0.09    0.03
  13  -1 -16    0.06    0.03
  13   1 -16    0.02    0.02
  11  -1 -16    0.15    0.03
  11   1 -16    0.11    0.03
   9  -1 -16    0.41    0.04
   9   1 -16    0.32    0.04
   7  -1 -16    0.22    0.03
   7   1 -16    0.25    0.04
   5  -1 -16    0.00    0.03
   5   1 -16   -0.03    0.02
  16  -2 -16    0.06    0.03
  16   2 -16    0.08    0.03
  14  -2 -16    0.01    0.02
  14   2 -16   -0.01    0.02
  12  -2 -16    0.07    0.03
  12   2 -16    0.09    0.03
  10  -2 -16   -0.02    0.02
  10   2 -16    0.03    0.02
   8  -2 -16    0.00    0.02
   8   2 -16    0.02    0.03
   6  -2 -16    0.26    0.04
   6   2 -16    0.18    0.04
  15   3 -16    0.29    0.04
  13  -3 -16    0.26    0.04
  13   3 -16    0.32    0.04
  11  -3 -16    0.15    0.03
  11   3 -16    0.17    0.04
   9  -3 -16    0.05    0.03
   9   3 -16    0.00    0.03
   7  -3 -16    0.02    0.02
   7   3 -16    0.04    0.03
  12  -4 -16   -0.02    0.02
  12   4 -16   -0.03    0.02
 -12   4  16    0.01    0.02
  10  -4 -16    0.03    0.02
  10  -4 -16    0.00    0.02
  14   0 -17    0.02    0.02
  12   0 -17   -0.01    0.02
  10   0 -17    0.02    0.03
   8   0 -17    0.02    0.03
  13  -1 -17    0.04    0.02
  13   1 -17    0.06    0.03
  11  -1 -17    0.00    0.03
  11   1 -17    0.01    0.03
   9  -1 -17    0.00    0.02
   9   1 -17    0.03    0.03
  12  -2 -17    0.05    0.03
  10  -2 -17    0.07    0.03
   0   0   0    0.00    0.00
;
_shelx_hkl_checksum     72882
_shelx_res_file
;
TITL a181227mas1 in C2/c
CELL 0.71073  16.12980   7.87730  13.52470  90.0000 123.6698  90.0000
ZERR    4.00   0.00170   0.00080   0.00140   0.0000   0.0012   0.0000
LATT 7
SYMM -X, Y, 0.5-Z
SFAC C  H  O
UNIT 56  56  24
L.S. 4
ACTA
BOND $H
FMAP 2
PLAN 20
conf
SIZE 0.20 0.20 0.40
TEMP -100
WGHT    0.048500    0.424100
FVAR       0.05678
MOLE 1
C1    1    1.062228    0.664867    0.160739    11.00000    0.02102    0.02526 =
         0.03040   -0.00204    0.01415   -0.00357
C2    1    1.016432    0.817305    0.130723    11.00000    0.02784    0.02685 =
         0.04332    0.00027    0.01976    0.00119
AFIX  43
H2    2    0.946848    0.837856    0.089250    11.00000   -1.20000
AFIX   0
C3    1    1.093186    0.941163    0.173601    11.00000    0.04266    0.02072 =
         0.05187   -0.00424    0.02809   -0.00411
AFIX  43
H3    2    1.084984    1.060913    0.166447    11.00000   -1.20000
AFIX   0
C4    1    1.179278    0.855567    0.226037    11.00000    0.03411    0.02719 =
         0.04730   -0.00958    0.02255   -0.01282
AFIX  43
H4    2    1.243042    0.907014    0.262672    11.00000   -1.20000
AFIX   0
C5    1    1.027443    0.489567    0.142922    11.00000    0.02225    0.02450 =
         0.02728   -0.00087    0.01390   -0.00332
C6    1    0.885652    0.314648    0.067703    11.00000    0.02543    0.02403 =
         0.03509   -0.00289    0.01572   -0.00868
AFIX  23
H6A   2    0.915949    0.249742    0.142733    11.00000   -1.20000
H6B   2    0.897707    0.252404    0.013219    11.00000   -1.20000
AFIX   0
C7    1    0.775555    0.336257    0.011919    11.00000    0.02472    0.03052 =
         0.03620    0.00049    0.01435   -0.00652
AFIX  23
H7A   2    0.745949    0.399373   -0.063721    11.00000   -1.20000
H7B   2    0.764567    0.403270    0.065611    11.00000   -1.20000
AFIX   0
O1    3    1.163287    0.684970    0.219874    11.00000    0.02247    0.02471 =
         0.04354   -0.00397    0.01540   -0.00545
O2    3    1.080204    0.366071    0.170851    11.00000    0.02704    0.02195 =
         0.04858   -0.00074    0.01799   -0.00078
O3    3    0.928654    0.483590    0.090855    11.00000    0.02160    0.02476 =
         0.04499   -0.00085    0.01596   -0.00560
HKLF 4
REM  a181227mas1 in C2/c
REM R1 =  0.0407 for    1254 Fo > 4sig(Fo)  and  0.0542 for all    1625 data
REM     91 parameters refined using      0 restraints
END
WGHT      0.0481      0.4361
REM Highest difference peak  0.403,  deepest hole -0.254,  1-sigma level  0.134
Q1    1   0.7500  0.2500  0.0000  10.50000  0.05    0.40
Q2    1   1.0419  0.5851  0.1426  11.00000  0.05    0.39
Q3    1   1.0392  0.7425  0.1521  11.00000  0.05    0.35
Q4    1   1.0493  0.8944  0.1486  11.00000  0.05    0.33
Q5    1   0.8302  0.3219  0.0359  11.00000  0.05    0.33
Q6    1   0.7531  0.4078 -0.0029  11.00000  0.05    0.28
Q7    1   1.1521  0.4410  0.1905  11.00000  0.05    0.28
Q8    1   0.9778  0.4914  0.1232  11.00000  0.05    0.28
Q9    1   0.6787  0.5362 -0.0401  11.00000  0.05    0.28
Q10   1   1.1337  0.8957  0.1755  11.00000  0.05    0.28
Q11   1   0.7425  0.5780 -0.0015  11.00000  0.05    0.27
Q12   1   1.1719  0.7734  0.2130  11.00000  0.05    0.27
Q13   1   0.9928  1.1608  0.1287  11.00000  0.05    0.26
Q14   1   0.7711  0.7035  0.0033  11.00000  0.05    0.26
Q15   1   0.8777  0.5934  0.0702  11.00000  0.05    0.26
Q16   1   0.9120  0.7674  0.0825  11.00000  0.05    0.26
Q17   1   1.0593  0.2729  0.1683  11.00000  0.05    0.25
Q18   1   0.7996  0.5943  0.0254  11.00000  0.05    0.25
Q19   1   0.8079  0.8451  0.0237  11.00000  0.05    0.25
Q20   1   1.1378  0.2337  0.1948  11.00000  0.05    0.24
;
_shelx_res_checksum     51665
