# Supplementary material for: Crystal structure of butane-1,4-diyl bis­(furan-2-carboxyl­ate)
Source: Acta Crystallogr E Crystallogr Commun. 2019 May 24;75(Pt 6):872–4. doi: 10.1107/S2056989019007175 (PMC6658970; doi:10.1107/S2056989019007175)
Supplement: Supplementary file 2 [file e-75-00872-Isup3.hkl]

data_I                                                                          
_shelx_title ' a181227mas1 in C2/c'                                             
_shelx_refln_list_code          4                                               
_shelx_F_calc_maximum      379.20                                               
_exptl_crystal_F_000       584.00                                               
_reflns_d_resolution_high  0.7694                                               
                                                                                
loop_                                                                           
 _space_group_symop_operation_xyz                                               
 'x, y, z'                                                                      
 '-x, y, -z+1/2'                                                                
 'x+1/2, y+1/2, z'                                                              
 '-x+1/2, y+1/2, -z+1/2'                                                        
 '-x, -y, -z'                                                                   
 'x, -y, z-1/2'                                                                 
 '-x+1/2, -y+1/2, -z'                                                           
 'x+1/2, -y+1/2, z-1/2'                                                         
                                                                                
_cell_length_a    16.1298                                                       
_cell_length_b     7.8773                                                       
_cell_length_c    13.5247                                                       
_cell_angle_alpha  90.000                                                       
_cell_angle_beta  123.670                                                       
_cell_angle_gamma  90.000                                                       
                                                                                
_shelx_F_squared_multiplier     1.000                                           
                                                                                
loop_                                                                           
 _refln_index_h                                                                 
 _refln_index_k                                                                 
 _refln_index_l                                                                 
 _refln_F_squared_calc                                                          
 _refln_F_squared_meas                                                          
 _refln_F_squared_sigma                                                         
 _refln_observed_status                                                         
   2   0   0      10623.55      10049.23       145.78 o                         
   4   0   0       1065.95       1035.94        18.61 o                         
   6   0   0       3998.85       4435.31        68.24 o                         
   8   0   0       2351.59       2537.12        46.52 o                         
  10   0   0          3.34          3.10         3.10 o                         
  12   0   0       1422.52       1463.96        37.22 o                         
  14   0   0         42.12         43.42         9.30 o                         
  16   0   0         24.82         27.91         9.30 o                         
   1   1   0      11764.23      11298.73       123.65 o                         
   3   1   0        696.65        619.40        15.87 o                         
   5   1   0        581.34        572.85         9.00 o                         
   7   1   0       2112.68       2242.47        28.51 o                         
   9   1   0        511.17        539.68        18.61 o                         
  11   1   0        188.23        203.26         8.77 o                         
  13   1   0        350.09        326.95        11.91 o                         
  15   1   0         36.63         22.15        10.86 o                         
  17   1   0          0.41         -4.34         5.16 o                         
   0   2   0        556.93        663.75        12.41 o                         
   2   2   0       3366.72       3235.99        37.78 o                         
   4   2   0        281.40        216.39         5.29 o                         
   6   2   0       2240.01       2289.97        30.47 o                         
   8   2   0        283.74        279.44         7.16 o                         
  10   2   0          0.01         -2.19         2.19 o                         
  12   2   0          3.08          1.55         4.39 o                         
  14   2   0         17.46         22.33         5.16 o                         
  16   2   0          3.55          4.34         5.16 o                         
   1   3   0         80.00         97.92         4.65 o                         
   3   3   0       6661.01       7076.58        51.14 o                         
   5   3   0       2543.51       2599.08        32.91 o                         
   7   3   0        465.16        484.90         8.95 o                         
   9   3   0         32.66         47.74         3.58 o                         
  11   3   0         84.08         86.00         7.75 o                         
  13   3   0        249.34        274.92        10.97 o                         
  15   3   0         46.05         65.72         8.77 o                         
   0   4   0        822.66        918.08        18.61 o                         
   2   4   0       1572.28       1701.77        17.91 o                         
   4   4   0         32.78         35.82         1.75 o                         
   6   4   0         31.89         40.96         3.58 o                         
   8   4   0         69.81         71.70         5.37 o                         
  10   4   0          6.74          3.10         2.07 o                         
  12   4   0         96.99         90.68         6.02 o                         
  14   4   0          0.82          1.03         3.58 o                         
  16   4   0         23.54         31.90         6.58 o                         
   1   5   0       2038.77       2164.94        26.32 o                         
   3   5   0        791.39        854.74         9.63 o                         
   5   5   0         84.15         92.45         7.17 o                         
   7   5   0         35.76         27.91         3.66 o                         
   9   5   0        212.84        194.04         7.63 o                         
  11   5   0         30.70         35.63         3.97 o                         
  13   5   0          3.21          1.03         3.58 o                         
  15   5   0         81.02         88.49         7.16 o                         
   0   6   0       7513.33       7294.99       111.66 o                         
   2   6   0        341.40        302.56         6.20 o                         
   4   6   0         46.32         54.04         3.58 o                         
   6   6   0         27.69         36.42         3.58 o                         
   8   6   0        282.14        268.81         7.16 o                         
  10   6   0         43.10         24.30         4.51 o                         
  12   6   0         22.41         31.62         5.37 o                         
  14   6   0         21.70         20.90         4.65 o                         
   1   7   0       1359.83       1266.54        16.12 o                         
   3   7   0        537.28        526.49         9.45 o                         
   5   7   0        422.23        405.31         8.95 o                         
   7   7   0        770.54        763.42        13.65 o                         
   9   7   0         19.14         17.37         4.09 o                         
  11   7   0          0.07          1.03         3.58 o                         
   0   8   0        128.38        124.06         9.30 o                         
   2   8   0         55.78         42.47         9.30 o                         
   4   8   0         56.33         63.62         6.58 o                         
   6   8   0        108.25        117.86        12.41 o                         
   8   8   0        204.49        222.36        21.71 o                         
  10   8   0         16.60         18.85         4.39 o                         
   1   9   0        135.96        141.14         8.77 o                         
   3   9   0        171.33        211.98        12.41 o                         
   5   9   0         17.65         10.86         4.39 o                         
   7   9   0          0.85         -2.07         2.77 o                         
 -17   1   1        172.73        203.06        21.71 o                         
 -15   1   1         38.07         34.40         6.58 o                         
 -13   1   1         13.65          3.10         4.39 o                         
 -11   1   1         33.48         30.20         4.65 o                         
  -9   1   1       2484.12       2686.00        49.63 o                         
  -7   1   1       2108.92       2142.33        21.49 o                         
  -5   1   1       3321.27       3303.30        30.44 o                         
  -3   1   1       2387.61       2247.14        16.63 o                         
  -1   1   1       1285.11       1184.34        16.93 o                         
   1   1   1      18626.85      17113.16       109.78 o                         
   3   1   1        750.38        711.28         7.26 o                         
   5   1   1       4961.53       5291.20        60.71 o                         
   7   1   1        377.79        416.80         7.09 o                         
   9   1   1        395.17        417.80         8.22 o                         
  11   1   1        248.88        230.22        15.51 o                         
  13   1   1         13.91         10.86         4.65 o                         
  15   1   1         40.71         45.03         6.58 o                         
 -16   2   1        185.94        200.00        21.71 o                         
 -14   2   1        171.31        153.32        12.41 o                         
 -12   2   1         95.27         91.73         6.58 o                         
 -10   2   1       2176.76       2111.31        30.49 o                         
  -8   2   1        123.35        120.37         4.98 o                         
  -6   2   1        854.70        827.60        12.30 o                         
  -4   2   1        444.19        486.16         5.68 o                         
  -2   2   1       2727.49       2690.72        28.51 o                         
   0   2   1       6851.54       7120.38        72.37 o                         
   2   2   1         69.91         70.23         5.59 o                         
   4   2   1        226.84        224.12         8.96 o                         
   6   2   1       1184.03       1249.83        14.85 o                         
   8   2   1        112.29        111.18        10.86 o                         
  10   2   1        253.02        245.64         9.69 o                         
  12   2   1        515.02        511.84        15.35 o                         
  14   2   1         13.44          9.30         4.39 o                         
  16   2   1        100.38        122.69        10.97 o                         
 -17   3   1          4.64          2.48         5.16 o                         
 -15   3   1          8.05          7.75         4.39 o                         
 -13   3   1         45.82         56.00         6.58 o                         
 -11   3   1        157.87        151.76         7.36 o                         
  -9   3   1        195.60        201.52         7.33 o                         
  -7   3   1          9.76          5.17         1.79 o                         
  -5   3   1        186.70        219.05         4.06 o                         
  -3   3   1          9.29          6.98         1.55 o                         
  -1   3   1        292.42        258.00         3.97 o                         
   1   3   1        192.63        179.93         3.58 o                         
   3   3   1        686.76        703.04         8.95 o                         
   5   3   1          0.93          1.03         1.79 o                         
   7   3   1          0.03          0.00         1.79 o                         
   9   3   1         55.01         52.73         3.58 o                         
  11   3   1          9.79          9.30         4.39 o                         
  13   3   1        123.28        116.83         8.77 o                         
  15   3   1         19.53         12.41         6.58 o                         
 -16   4   1         43.93         41.28         6.58 o                         
 -14   4   1         30.23         33.23         6.58 o                         
 -12   4   1        282.61        292.70         8.95 o                         
 -10   4   1       1082.97       1111.67        16.12 o                         
  -8   4   1         24.54         26.43         3.58 o                         
  -6   4   1         19.13         29.81         3.37 o                         
  -4   4   1        289.56        314.85         4.65 o                         
  -2   4   1       1159.48       1208.86        13.06 o                         
   0   4   1       1207.85       1208.11        16.34 o                         
   2   4   1        569.71        691.84         8.95 o                         
   4   4   1        928.01       1091.48        11.00 o                         
   6   4   1        128.22        141.93         5.37 o                         
   8   4   1       1094.45       1103.32        16.12 o                         
  10   4   1         78.32         84.80         5.37 o                         
  12   4   1         58.77         55.94         5.37 o                         
  14   4   1          1.88          0.00         4.39 o                         
 -15   5   1         16.60         24.81         6.58 o                         
 -13   5   1          1.88          4.14         3.58 o                         
 -11   5   1        216.62        204.83         7.16 o                         
  -9   5   1       2070.55       1983.49        39.11 o                         
  -7   5   1         10.57          9.30         1.79 o                         
  -5   5   1       1616.99       1621.44        19.04 o                         
  -3   5   1        415.20        412.67         6.20 o                         
  -1   5   1          0.89          3.10         1.79 o                         
   1   5   1        412.64        458.04         7.16 o                         
   3   5   1        919.69        917.27        12.54 o                         
   5   5   1       1039.74        929.66        12.54 o                         
   7   5   1        235.87        227.18         8.59 o                         
   9   5   1         38.55         39.02         4.08 o                         
  11   5   1         50.72         45.59         5.82 o                         
  13   5   1         36.50         44.46         5.37 o                         
 -14   6   1         25.56         32.22         5.37 o                         
 -12   6   1        303.47        277.69         8.95 o                         
 -10   6   1         16.81         12.41         3.58 o                         
  -8   6   1         25.44         31.24         5.90 o                         
  -6   6   1        239.06        234.54         6.38 o                         
  -4   6   1        445.01        440.53         8.95 o                         
  -2   6   1       1322.80       1409.82        19.74 o                         
   0   6   1        106.14        122.69         6.58 o                         
   2   6   1          0.01          0.00         1.79 o                         
   4   6   1         15.87          7.75         2.56 o                         
   6   6   1         37.31         29.02         3.58 o                         
   8   6   1        388.84        378.31        17.57 o                         
  10   6   1        306.58        311.57         9.44 o                         
  12   6   1         46.15         41.84         4.65 o                         
 -13   7   1        162.13        184.87        10.97 o                         
 -11   7   1         89.13        102.45         8.77 o                         
  -9   7   1         27.82         18.61         4.39 o                         
  -7   7   1         25.75         25.20         4.39 o                         
  -5   7   1         23.23         33.23         4.65 o                         
  -3   7   1        578.57        573.95        13.16 o                         
  -1   7   1          7.70          9.30         2.19 o                         
   1   7   1       1463.10       1415.22        18.45 o                         
   3   7   1        109.74        107.89         5.08 o                         
   5   7   1        214.44        187.39         6.68 o                         
   7   7   1         24.74         31.02         4.39 o                         
   9   7   1        179.98        190.74         7.64 o                         
  11   7   1         61.13         83.97         7.16 o                         
 -10   8   1         16.43         14.47         6.20 o                         
  -8   8   1        103.96        101.57         7.44 o                         
  -6   8   1         52.96         65.28         6.58 o                         
  -4   8   1          2.58          4.65         2.19 o                         
  -2   8   1         76.78         82.92         7.75 o                         
   0   8   1        199.02        202.03         9.30 o                         
   2   8   1         14.98          9.30         4.65 o                         
   4   8   1          4.24          0.00         3.10 o                         
   6   8   1         18.68         18.85         4.39 o                         
   8   8   1         14.15         17.06         4.39 o                         
  10   8   1         25.03         24.81         9.30 o                         
  -7   9   1          0.35         -3.10         6.20 o                         
  -5   9   1          0.90         -3.10         6.20 o                         
  -3   9   1          0.03          0.00         3.10 o                         
   1   9   1        392.73        401.00        14.89 o                         
   3   9   1        152.88        180.67        10.77 o                         
   5   9   1         32.65         55.83         9.30 o                         
   7   9   1         14.09          3.10         6.20 o                         
  -4  10   1          0.56          4.65         4.39 o                         
  -2  10   1          9.81          9.30         6.20 o                         
   2  10   1         66.30         86.85        12.41 o                         
 -18   0   2         23.88          9.30         9.30 o                         
 -16   0   2        250.29        226.42        15.51 o                         
 -14   0   2       1512.90       1383.32        34.12 o                         
 -12   0   2        265.51        272.94        12.41 o                         
 -10   0   2         15.06         40.32         6.20 o                         
  -8   0   2       7917.27       8275.10       124.06 o                         
  -6   0   2        223.61        206.36         4.65 o                         
  -4   0   2      10774.99      10834.14       105.95 o                         
  -2   0   2       2268.40       2202.56        46.69 o                         
   0   0   2       6098.88       5812.34       108.56 o                         
   2   0   2       5176.68       5311.64        54.83 o                         
   4   0   2         46.34         38.83         2.19 o                         
   6   0   2       5409.94       5747.03        62.48 o                         
   8   0   2         65.50         46.44         6.20 o                         
  10   0   2        109.96         99.25         9.30 o                         
  12   0   2       1504.59       1386.42        37.22 o                         
  14   0   2        120.09        127.17        15.51 o                         
 -17   1   2          7.04          0.00         4.39 o                         
 -15   1   2          0.36         -1.55         4.39 o                         
 -13   1   2          1.90         -2.19         2.19 o                         
 -11   1   2         44.92         39.55         9.30 o                         
  -9   1   2       2062.44       2136.30        23.28 o                         
  -7   1   2         75.28         98.76         5.00 o                         
  -5   1   2          8.16          6.94         3.80 o                         
  -3   1   2       2652.12       2501.71        18.61 o                         
  -1   1   2         38.44         37.51         2.19 o                         
   1   1   2       1240.26       1192.18         8.88 o                         
   3   1   2          0.03          0.00         2.18 o                         
   5   1   2         59.62         71.95         2.34 o                         
   7   1   2       1381.78       1402.67        17.25 o                         
   9   1   2         14.11         18.69         2.53 o                         
  11   1   2          8.07          7.75         4.39 o                         
  13   1   2          5.98          1.55         4.65 o                         
  15   1   2          1.68         -3.10         6.20 o                         
 -18   2   2        129.25        151.48        11.91 o                         
 -16   2   2         20.27         18.61         7.75 o                         
 -14   2   2         80.06         85.19         9.30 o                         
 -12   2   2       2182.52       2144.75        31.74 o                         
 -10   2   2        224.20        200.09         6.38 o                         
  -8   2   2       1456.79       1561.48        17.91 o                         
  -6   2   2         10.08          3.00         1.79 o                         
  -4   2   2        424.84        416.87         6.28 o                         
  -2   2   2        127.02        146.30         2.53 o                         
   0   2   2        158.19        179.95         2.34 o                         
   2   2   2         68.03         66.82         2.31 o                         
   4   2   2          0.59          0.76         1.55 o                         
   6   2   2       1263.50       1322.75        16.12 o                         
   8   2   2        455.52        417.72         8.95 o                         
  10   2   2       1577.69       1537.64        20.84 o                         
  12   2   2         35.08         28.42         7.75 o                         
  14   2   2         10.70         13.03         5.16 o                         
 -17   3   2        113.79        154.26        18.61 o                         
 -15   3   2          5.02          3.10         4.39 o                         
 -13   3   2       1950.73       1950.93        25.07 o                         
 -11   3   2       6275.20       6299.47        59.09 o                         
  -9   3   2        247.80        236.92         6.38 o                         
  -7   3   2         64.41         56.94         2.34 o                         
  -5   3   2       5180.27       5682.27        42.63 o                         
  -3   3   2       3308.91       3350.82        29.81 o                         
  -1   3   2         27.64         19.75         1.79 o                         
   1   3   2       3379.34       3550.39        27.11 o                         
   3   3   2       3494.62       3721.03        29.83 o                         
   5   3   2         34.92         25.77         2.69 o                         
   7   3   2        246.82        262.63         6.27 o                         
   9   3   2       5597.43       5481.95        53.10 o                         
  11   3   2       1248.00       1237.35        19.04 o                         
  13   3   2          0.08         -4.65         4.65 o                         
  15   3   2         62.31         75.13        10.86 o                         
 -16   4   2          0.45          6.20         4.39 o                         
 -14   4   2          3.16          9.30         3.58 o                         
 -12   4   2       1307.37       1349.35        19.70 o                         
 -10   4   2       2376.85       2375.92        26.86 o                         
  -8   4   2          1.08         -1.03         1.95 o                         
  -6   4   2        175.08        207.48         4.06 o                         
  -4   4   2       4518.00       4523.75        34.87 o                         
  -2   4   2        990.14       1142.07        13.06 o                         
   0   4   2       1239.29       1424.15        13.11 o                         
   2   4   2       3083.60       3098.89        25.55 o                         
   4   4   2        149.20        185.49         5.37 o                         
   6   4   2          3.44          6.20         1.55 o                         
   8   4   2       2043.13       1970.56        20.52 o                         
  10   4   2        894.86        890.98        19.55 o                         
  12   4   2          0.92          6.20         3.58 o                         
  14   4   2          0.01         -4.65         4.65 o                         
 -15   5   2         31.83         26.03         5.37 o                         
 -13   5   2          0.66          3.10         3.58 o                         
 -11   5   2          0.33          0.00         1.79 o                         
  -9   5   2       1458.73       1429.09        19.04 o                         
  -7   5   2          1.72          0.00         1.79 o                         
  -5   5   2       1026.08       1009.82        11.55 o                         
  -3   5   2         71.32         69.76         4.02 o                         
  -1   5   2         25.70         26.96         1.79 o                         
   1   5   2         79.32         71.57         3.34 o                         
   3   5   2       1002.59       1011.22        11.55 o                         
   5   5   2         25.33         22.62         2.95 o                         
   7   5   2       1198.45       1149.86        20.15 o                         
   9   5   2         18.19         24.11         3.10 o                         
  11   5   2          4.29          0.00         3.58 o                         
  13   5   2         17.34         17.58         6.09 o                         
 -14   6   2        198.98        215.57        10.97 o                         
 -12   6   2         20.66         24.19         4.65 o                         
 -10   6   2        198.31        166.07         8.77 o                         
  -8   6   2       1912.07       1660.34        40.32 o                         
  -6   6   2         21.01         26.45         4.39 o                         
  -4   6   2         40.64         32.52         3.58 o                         
  -2   6   2          0.66          0.00         2.19 o                         
   0   6   2         25.22         23.56         2.32 o                         
   2   6   2          0.68          0.78         1.55 o                         
   4   6   2          3.97          7.40         1.69 o                         
   6   6   2       1759.51       1542.64        17.41 o                         
   8   6   2         54.88         44.54         3.65 o                         
  10   6   2          4.62          4.65         3.13 o                         
  12   6   2        168.89        198.67        11.91 o                         
 -13   7   2        116.98        138.04        10.97 o                         
 -11   7   2         22.03         20.83         4.65 o                         
  -9   7   2         49.73         51.22         6.58 o                         
  -7   7   2          1.18          0.00         3.10 o                         
  -5   7   2       1115.17       1062.58        19.74 o                         
  -3   7   2         48.00         50.14         3.58 o                         
  -1   7   2          0.61          0.00         3.10 o                         
   1   7   2        130.93        116.09         5.37 o                         
   3   7   2       1069.95       1029.60        15.45 o                         
   5   7   2         17.26         37.39         3.58 o                         
   7   7   2         37.57         40.92         3.97 o                         
   9   7   2         23.78         23.10         4.71 o                         
  11   7   2         92.76         99.66         8.14 o                         
 -12   8   2        158.73        181.23        15.51 o                         
 -10   8   2          1.29         -3.10         4.39 o                         
  -8   8   2         27.78         28.26         4.39 o                         
  -6   8   2          1.56         -1.55         2.19 o                         
  -4   8   2         34.34         51.69         5.16 o                         
  -2   8   2          5.75          3.10         3.10 o                         
   0   8   2          2.04          2.07         2.44 o                         
   2   8   2          3.96         10.34         3.58 o                         
   4   8   2          0.57          1.24         2.63 o                         
   6   8   2         53.60         59.48         6.71 o                         
   8   8   2          7.58          7.75         4.39 o                         
  -9   9   2         37.79         40.32         9.30 o                         
  -7   9   2          4.23          3.10         6.20 o                         
  -5   9   2          0.70          0.00         6.20 o                         
  -3   9   2         24.21          6.20         6.20 o                         
   1   9   2         26.12          9.30         6.20 o                         
   3   9   2          0.02          0.00         6.20 o                         
   5   9   2          1.09          0.00         6.20 o                         
  -4  10   2        255.50        276.04        12.62 o                         
  -2  10   2         42.12         49.63         9.30 o                         
 -19   1   3          0.11          3.10         9.30 o                         
 -17   1   3         56.01         59.09         6.58 o                         
 -15   1   3         46.94         51.60         6.58 o                         
 -13   1   3        125.93        103.93         6.58 o                         
 -11   1   3        306.63        320.07        11.11 o                         
  -9   1   3        800.26        861.44        12.54 o                         
  -7   1   3       2831.50       2933.20        26.86 o                         
  -5   1   3        453.54        427.33         4.65 o                         
  -3   1   3      17706.80      16616.47       155.34 o                         
  -1   1   3       1707.71       1623.68        13.52 o                         
   1   1   3        738.37        672.51         6.85 o                         
   3   1   3       3138.09       2946.44        23.18 o                         
   5   1   3        318.22        292.61         5.26 o                         
   7   1   3       1448.26       1552.21        19.04 o                         
   9   1   3          0.05         -2.33         2.53 o                         
  11   1   3          7.29          6.20         6.20 o                         
  13   1   3          6.61          0.00         4.39 o                         
  15   1   3        147.05        151.98        18.61 o                         
 -18   2   3        134.58        152.55        10.97 o                         
 -16   2   3          9.95         -3.10         4.39 o                         
 -14   2   3        724.79        716.96        18.61 o                         
 -12   2   3        195.32        178.02         7.16 o                         
 -10   2   3         26.22         36.60         3.58 o                         
  -8   2   3        839.06        883.76        10.44 o                         
  -6   2   3        371.86        360.62         4.65 o                         
  -4   2   3         79.66         74.57         1.79 o                         
  -2   2   3       5107.85       5072.49        53.78 o                         
   0   2   3       1778.61       1699.85        12.39 o                         
   2   2   3        380.76        385.64         4.58 o                         
   4   2   3        537.51        494.71         6.16 o                         
   6   2   3          2.70          3.10         1.79 o                         
   8   2   3       1382.64       1331.61        21.69 o                         
  10   2   3        122.16        117.05         9.31 o                         
  12   2   3        104.11         98.32         8.77 o                         
  14   2   3        158.46        147.73        10.97 o                         
 -17   3   3         44.09         38.83         6.58 o                         
 -15   3   3        117.58        124.06         8.77 o                         
 -13   3   3          4.87         11.37         3.58 o                         
 -11   3   3         62.25         61.41         3.97 o                         
  -9   3   3          3.94          5.17         1.79 o                         
  -7   3   3          2.01          3.10         1.79 o                         
  -5   3   3        651.11        638.58         7.26 o                         
  -3   3   3        193.24        195.43         3.58 o                         
  -1   3   3        167.50        154.24         2.34 o                         
   1   3   3          5.25         12.20         1.55 o                         
   3   3   3         71.89         78.77         3.13 o                         
   5   3   3          9.28          6.20         1.79 o                         
   7   3   3        195.01        194.85         6.38 o                         
   9   3   3         54.67         40.32         3.66 o                         
  11   3   3         26.58         26.92         3.58 o                         
  13   3   3          2.77          3.10         4.39 o                         
 -16   4   3         16.49         27.50         5.37 o                         
 -14   4   3         31.19         33.11         4.51 o                         
 -12   4   3         92.30         78.93         5.37 o                         
 -10   4   3        805.04        839.62        13.65 o                         
  -8   4   3        211.98        234.56         6.38 o                         
  -6   4   3       1037.07       1161.00        11.55 o                         
  -4   4   3        871.09       1005.30        11.84 o                         
  -2   4   3        649.37        614.26        10.97 o                         
   0   4   3       1355.46       1379.74        13.11 o                         
   2   4   3        118.84        135.90         3.65 o                         
   4   4   3          7.22          9.08         2.24 o                         
   6   4   3         73.72         68.85         3.65 o                         
   8   4   3        655.76        672.15        12.54 o                         
  10   4   3        237.48        237.23         8.95 o                         
  12   4   3          3.16          4.14         3.58 o                         
 -15   5   3         23.01         26.61         6.58 o                         
 -13   5   3         36.34         31.84         3.58 o                         
 -11   5   3         20.51         23.12         3.58 o                         
  -9   5   3        458.29        430.33         8.95 o                         
  -7   5   3        640.29        579.51        10.03 o                         
  -5   5   3        810.88        816.87         9.99 o                         
  -3   5   3        614.26        668.85        10.03 o                         
  -1   5   3         39.22         37.04         1.96 o                         
   1   5   3        432.94        424.81         6.85 o                         
   3   5   3       1367.16       1383.04        17.01 o                         
   5   5   3          6.98          7.09         1.72 o                         
   7   5   3       1345.93       1293.97        15.86 o                         
   9   5   3        123.20        107.83         5.26 o                         
  11   5   3          5.41          4.14         3.58 o                         
 -14   6   3         27.95         25.85         5.16 o                         
 -12   6   3        471.40        501.15        15.35 o                         
 -10   6   3        296.04        263.67        10.97 o                         
  -8   6   3         32.78         23.37         4.39 o                         
  -6   6   3         28.89         18.17         4.65 o                         
  -4   6   3         35.11         31.02         6.20 o                         
  -2   6   3         37.39         54.68         4.65 o                         
   0   6   3       1464.20       1503.59        20.63 o                         
   2   6   3        214.30        206.61         6.13 o                         
   4   6   3        175.36        165.01         6.38 o                         
   6   6   3         31.57         35.94         3.58 o                         
   8   6   3         43.65         44.64         8.48 o                         
  10   6   3        195.71        193.10        12.41 o                         
 -13   7   3         28.38         31.90         6.58 o                         
 -11   7   3        189.37        202.03        10.97 o                         
  -9   7   3          2.93          2.07         3.10 o                         
  -7   7   3        136.81        101.97        10.86 o                         
  -5   7   3        185.21        200.16         8.77 o                         
  -3   7   3       1640.58       1604.40        37.22 o                         
  -1   7   3         83.99         95.54         5.37 o                         
   1   7   3        425.12        399.22         8.95 o                         
   3   7   3          5.10          7.75         2.53 o                         
   5   7   3         12.37         16.44         4.61 o                         
   7   7   3          7.12          2.33         2.53 o                         
   9   7   3        111.43        135.92         7.94 o                         
 -12   8   3         19.90         29.55         6.58 o                         
 -10   8   3         15.46         18.61         4.39 o                         
  -8   8   3         14.87         15.51         4.39 o                         
  -6   8   3          9.94          0.00         2.19 o                         
  -4   8   3          8.79          6.20         2.77 o                         
  -2   8   3        166.02        170.81         8.77 o                         
   0   8   3         56.82         77.66         6.58 o                         
   2   8   3          8.32          9.30         4.39 o                         
   4   8   3         37.85         48.13         6.58 o                         
   6   8   3         81.63         87.81         7.44 o                         
   8   8   3         14.36         20.16         6.58 o                         
  -9   9   3         13.83         13.65         5.16 o                         
  -7   9   3         28.59         32.64         6.58 o                         
  -5   9   3        206.63        231.78        29.47 o                         
  -3   9   3        359.24        358.40        13.16 o                         
  -1   9   3        101.68        134.12         9.69 o                         
   1   9   3          1.72         -0.62         5.16 o                         
   3   9   3          0.14          6.20         6.20 o                         
   5   9   3          0.23          3.10         6.20 o                         
  -4  10   3         98.73         96.15        12.41 o                         
  -2  10   3        123.29        164.39        15.51 o                         
 -18   0   4         51.10         65.13        12.41 o                         
 -16   0   4        116.57         71.34         9.30 o                         
 -14   0   4       1306.96       1336.80        34.12 o                         
 -12   0   4         46.76         96.15         9.30 o                         
 -10   0   4       1449.40       1547.70        31.02 o                         
  -8   0   4       2079.88       2194.07        21.49 o                         
  -6   0   4       1386.12       1331.29        13.65 o                         
  -4   0   4      13300.92      12954.12       115.93 o                         
  -2   0   4     143793.38     280809.34     28530.18 o                         
   0   0   4       2505.18       2495.29        28.51 o                         
   2   0   4        295.71        257.58         6.58 o                         
   4   0   4       1472.95       1456.61        32.57 o                         
   6   0   4       1856.36       1960.52        26.05 o                         
   8   0   4         88.85         68.24         9.30 o                         
  10   0   4        607.40        635.83        21.71 o                         
  12   0   4          6.21          6.20         6.20 o                         
  14   0   4          4.37         12.41         9.30 o                         
 -19   1   4          0.17         -4.65         4.65 o                         
 -17   1   4         77.89         63.62         6.58 o                         
 -15   1   4        360.26        352.57        11.91 o                         
 -13   1   4        228.70        246.01        15.51 o                         
 -11   1   4        385.89        426.26         8.95 o                         
  -9   1   4       1503.75       1561.59        15.07 o                         
  -7   1   4        408.63        403.05         5.26 o                         
  -5   1   4        790.18        727.02         6.70 o                         
  -3   1   4       7039.53       6895.35        79.24 o                         
  -1   1   4       6192.48       6064.38        44.57 o                         
   1   1   4        155.80        152.52         4.48 o                         
   3   1   4        351.37        335.40         6.27 o                         
   5   1   4       1244.73       1231.54        12.59 o                         
   7   1   4        330.23        338.37         8.22 o                         
   9   1   4        105.22        100.12         9.30 o                         
  11   1   4        166.12        187.39        15.51 o                         
  13   1   4          7.01          7.44         9.30 o                         
 -18   2   4          0.63          0.00         4.39 o                         
 -16   2   4         10.76         13.03        12.41 o                         
 -14   2   4         27.08         18.30         3.58 o                         
 -12   2   4         43.65         40.96         3.58 o                         
 -10   2   4        374.68        391.33         5.90 o                         
  -8   2   4       1782.45       1819.95        16.23 o                         
  -6   2   4        247.39        208.95         3.65 o                         
  -4   2   4       1556.28       1517.38        12.94 o                         
  -2   2   4         86.97        106.99         2.68 o                         
   0   2   4       3319.84       3277.12        25.55 o                         
   2   2   4          0.48          0.78         1.55 o                         
   4   2   4       1267.39       1254.74        12.59 o                         
   6   2   4        140.58        134.77        10.63 o                         
   8   2   4         10.30         11.63         2.53 o                         
  10   2   4          0.02         -2.77         2.77 o                         
  12   2   4          9.96         12.41         4.39 o                         
  14   2   4         12.91         27.91         9.30 o                         
 -17   3   4         12.33         10.86         4.39 o                         
 -15   3   4        227.06        261.22        14.05 o                         
 -13   3   4        260.48        252.50         7.16 o                         
 -11   3   4         26.31         32.92         3.58 o                         
  -9   3   4        430.15        430.28         6.85 o                         
  -7   3   4       2165.16       2204.56        19.34 o                         
  -5   3   4       3510.57       3614.46        28.21 o                         
  -3   3   4        196.08        175.25         4.39 o                         
  -1   3   4          1.50          0.00         2.18 o                         
   1   3   4       4551.56       4721.05        32.44 o                         
   3   3   4       1330.22       1346.11        13.83 o                         
   5   3   4        336.33        365.52         8.22 o                         
   7   3   4         36.63         43.91         5.96 o                         
   9   3   4          6.12          3.10         3.58 o                         
  11   3   4        154.54        169.17        10.97 o                         
  13   3   4         45.30         65.28         8.77 o                         
 -18   4   4         21.93         31.02        12.41 o                         
 -16   4   4          1.56          0.00         3.58 o                         
 -14   4   4         77.47         72.51         6.12 o                         
 -12   4   4         13.30         12.41         3.58 o                         
 -10   4   4        101.83        109.67         5.37 o                         
  -8   4   4         15.37         22.25         1.72 o                         
  -6   4   4         76.81         92.40         3.10 o                         
  -4   4   4        427.29        443.63         6.38 o                         
  -2   4   4        497.08        525.94         6.16 o                         
   0   4   4       1141.71       1221.76        12.12 o                         
   2   4   4        105.10        120.69         5.00 o                         
   4   4   4         47.66         52.82         3.10 o                         
   6   4   4         41.89         42.44         3.58 o                         
   8   4   4         85.66         88.94         5.37 o                         
  10   4   4         67.47         60.21         5.37 o                         
  12   4   4          2.06         -1.55         4.65 o                         
 -17   5   4         61.16         52.91         8.77 o                         
 -15   5   4         16.01         10.86         4.39 o                         
 -13   5   4         52.30         74.57         6.58 o                         
 -11   5   4         95.74         94.83         6.58 o                         
  -9   5   4          3.46          0.00         3.10 o                         
  -7   5   4        166.73        163.76         5.37 o                         
  -5   5   4        575.87        621.59        13.96 o                         
  -3   5   4       1971.85       2000.93        27.91 o                         
  -1   5   4       1000.16        992.84        13.65 o                         
   1   5   4        459.51        484.75         8.22 o                         
   3   5   4         13.30         10.55         1.79 o                         
   5   5   4         97.09         94.97         5.48 o                         
   7   5   4        181.08        182.54         7.48 o                         
   9   5   4         14.30         13.96         4.39 o                         
  11   5   4          1.53          3.10         4.39 o                         
 -16   6   4         36.52         37.22         9.30 o                         
 -14   6   4         19.62         38.83         6.58 o                         
 -12   6   4         95.21         69.82         6.58 o                         
 -10   6   4        127.31        111.74         6.58 o                         
  -8   6   4         31.02         35.74         4.39 o                         
  -6   6   4         10.35         12.41         1.79 o                         
  -4   6   4        521.64        541.24        13.16 o                         
  -2   6   4       6008.09       5846.93        53.66 o                         
   0   6   4         88.91         91.70         5.44 o                         
   2   6   4        114.11        121.05         5.81 o                         
   4   6   4          1.24          3.10         1.79 o                         
   6   6   4        237.98        216.09         7.16 o                         
   8   6   4          5.05          2.07         3.58 o                         
  10   6   4         11.19         22.33         5.16 o                         
 -13   7   4          1.15         -1.03         3.10 o                         
 -11   7   4         16.29         18.85         4.39 o                         
  -9   7   4        811.37        797.13        17.55 o                         
  -7   7   4        209.62        198.50         8.77 o                         
  -5   7   4        558.32        543.42        18.61 o                         
  -3   7   4        979.66        927.42        17.55 o                         
  -1   7   4       1145.30       1096.44        19.74 o                         
   1   7   4        292.51        287.11        10.97 o                         
   3   7   4        396.27        369.12        34.12 o                         
   5   7   4        428.85        409.79        13.16 o                         
   7   7   4         12.29         15.51        10.86 o                         
   9   7   4          0.76          6.20         9.30 o                         
 -12   8   4         11.14          7.75         4.65 o                         
 -10   8   4        222.00        229.75        20.16 o                         
  -8   8   4         59.70         62.19         6.58 o                         
  -6   8   4         97.43        102.28         7.75 o                         
  -4   8   4         19.75         15.51         6.20 o                         
  -2   8   4        118.43        121.68         9.30 o                         
   0   8   4         60.19         69.82         6.58 o                         
   2   8   4         19.46         28.64         7.75 o                         
   4   8   4         63.71         70.65         7.75 o                         
   6   8   4        125.05        124.82         9.69 o                         
  -9   9   4          1.24          0.00         4.39 o                         
  -7   9   4         10.95          1.55         4.39 o                         
  -5   9   4        138.52        170.59        10.97 o                         
  -1   9   4        118.96        118.60         9.30 o                         
   1   9   4        141.72        178.46        10.97 o                         
   3   9   4         13.83          4.65         4.65 o                         
 -19   1   5        115.92        118.56         9.69 o                         
 -17   1   5         57.17         54.37         9.30 o                         
 -15   1   5         50.17         26.45         4.39 o                         
 -13   1   5        129.14        128.18        11.21 o                         
 -11   1   5       1826.76       1933.28        19.70 o                         
  -9   1   5       1605.22       1501.44        14.30 o                         
  -7   1   5       1072.51       1005.04         9.08 o                         
  -5   1   5       1320.74       1241.75         9.82 o                         
  -3   1   5         48.77         48.84         1.72 o                         
  -1   1   5       3208.49       3167.45        25.52 o                         
   1   1   5        405.24        350.71         5.26 o                         
   3   1   5       2252.86       2277.81        19.74 o                         
   5   1   5         60.14         72.49         4.66 o                         
   7   1   5        203.30        220.48         7.16 o                         
   9   1   5        259.73        265.20        10.97 o                         
  11   1   5          0.03         -4.65         4.65 o                         
  13   1   5         11.54         10.55         9.30 o                         
 -18   2   5        164.50        167.72        10.97 o                         
 -16   2   5        213.08        183.95        15.51 o                         
 -14   2   5         28.77         24.04         4.57 o                         
 -12   2   5       1710.03       1677.66        27.85 o                         
 -10   2   5        248.36        224.38         4.65 o                         
  -8   2   5        507.44        487.54        10.74 o                         
  -6   2   5        168.68        183.15         3.43 o                         
  -4   2   5       1292.26       1228.54        14.33 o                         
  -2   2   5       2484.50       2442.67        19.54 o                         
   0   2   5         41.29         41.33         2.24 o                         
   2   2   5         20.81         19.73         1.55 o                         
   4   2   5        556.36        537.10         9.45 o                         
   6   2   5        179.16        163.29         6.11 o                         
   8   2   5        172.51        169.68         8.99 o                         
  10   2   5        232.97        235.89        10.97 o                         
  12   2   5          9.27         10.86         4.39 o                         
 -19   3   5          6.79          6.20         9.30 o                         
 -17   3   5         20.02         12.41         7.75 o                         
 -15   3   5         40.61         39.57         4.51 o                         
 -13   3   5        156.53        160.38         6.38 o                         
 -11   3   5        229.69        226.42         6.38 o                         
  -9   3   5          6.66          5.43         1.55 o                         
  -7   3   5         16.85         27.91         2.69 o                         
  -5   3   5        119.24        129.76         2.53 o                         
  -3   3   5        171.93        162.83         4.92 o                         
  -1   3   5        242.09        218.75         3.40 o                         
   1   3   5         25.60         18.45         1.72 o                         
   3   3   5          2.47          0.00         2.92 o                         
   5   3   5          2.86          0.00         2.92 o                         
   7   3   5          4.70          5.58         2.07 o                         
   9   3   5          7.68         13.88         4.00 o                         
  11   3   5         73.64         71.86         7.44 o                         
 -18   4   5         27.92         35.74         6.58 o                         
 -16   4   5         79.94         77.66         6.58 o                         
 -14   4   5        187.61        192.30         8.77 o                         
 -12   4   5       1017.30       1012.87        19.74 o                         
 -10   4   5          1.51          4.65         2.19 o                         
  -8   4   5          1.23          1.03         1.79 o                         
  -6   4   5        240.78        253.46         5.37 o                         
  -4   4   5        325.18        301.66        15.51 o                         
  -2   4   5        803.99        793.43        10.91 o                         
   0   4   5        199.89        227.54         4.24 o                         
   2   4   5        352.16        405.40         6.85 o                         
   4   4   5         60.71         70.17         4.51 o                         
   6   4   5        936.57        922.14        15.45 o                         
   8   4   5         26.91         23.40         3.58 o                         
  10   4   5         43.32         49.30         5.37 o                         
 -17   5   5          4.04          8.68         5.16 o                         
 -15   5   5          0.03          0.00         4.39 o                         
 -13   5   5        275.37        284.01        10.97 o                         
 -11   5   5       1721.52       1657.85        26.32 o                         
  -9   5   5        109.90         98.91        10.86 o                         
  -7   5   5        871.11        892.04        13.65 o                         
  -5   5   5        139.96        116.80        20.16 o                         
  -3   5   5          3.09          7.75         2.19 o                         
  -1   5   5        150.00        142.99         5.37 o                         
   1   5   5        290.76        265.01         6.38 o                         
   3   5   5        951.77        875.19        22.54 o                         
   5   5   5         27.64         31.22         3.58 o                         
   7   5   5         40.18         37.22         7.75 o                         
   9   5   5         35.48         41.28         6.58 o                         
  11   5   5         32.72         27.91         9.30 o                         
 -16   6   5         56.92         56.52         6.58 o                         
 -14   6   5        265.42        265.92        13.96 o                         
 -12   6   5          0.03         -2.77         2.77 o                         
 -10   6   5          5.80          6.20         2.19 o                         
  -8   6   5        187.70        184.56         8.77 o                         
  -6   6   5        389.40        371.53         8.95 o                         
  -4   6   5        605.33        648.03        29.47 o                         
  -2   6   5         67.55         85.55         6.58 o                         
   0   6   5         31.93         49.26         7.75 o                         
   2   6   5          2.24          5.17         3.10 o                         
   4   6   5         17.72         20.28         4.39 o                         
   6   6   5        299.19        302.61        10.97 o                         
   8   6   5        107.98        113.40         8.77 o                         
 -15   7   5        173.19        201.60        18.61 o                         
 -13   7   5         29.52         38.83         6.58 o                         
 -11   7   5         41.07         24.81         4.39 o                         
  -9   7   5         58.01         62.43        10.86 o                         
  -7   7   5         66.33         85.32         6.58 o                         
  -5   7   5        379.02        375.30        15.51 o                         
  -3   7   5          0.84          0.00         2.19 o                         
  -1   7   5        826.42        837.45        17.55 o                         
   1   7   5         57.60         46.19        10.86 o                         
   3   7   5        219.88        203.74        10.86 o                         
   5   7   5         73.84         79.35         7.44 o                         
   7   7   5         99.01        105.82         8.77 o                         
 -12   8   5         12.26         17.06         4.39 o                         
 -10   8   5         83.06         68.24         6.58 o                         
  -8   8   5         56.49         63.43         9.30 o                         
  -6   8   5          0.00         -3.10         3.10 o                         
  -4   8   5         65.89         57.76         6.58 o                         
  -2   8   5        138.37        132.71        10.86 o                         
   0   8   5         18.41         15.51         4.39 o                         
   2   8   5          0.03          1.55         4.39 o                         
   4   8   5         12.73         15.51         7.75 o                         
   6   8   5         15.25         21.71         9.30 o                         
  -9   9   5          1.82          4.65         4.39 o                         
  -7   9   5          1.05         -2.07         3.10 o                         
  -5   9   5          1.18          3.10         4.39 o                         
  -3   9   5        159.54        158.18        15.51 o                         
  -1   9   5        255.28        252.79        10.97 o                         
   1   9   5         97.81         99.35         8.77 o                         
   3   9   5         18.90         14.89         5.16 o                         
 -20   0   6         20.22         12.41         9.30 o                         
 -18   0   6        294.01        269.84        15.51 o                         
 -16   0   6       1010.75        933.59        27.91 o                         
 -14   0   6        303.97        294.65        15.51 o                         
 -12   0   6        218.82        251.23        12.41 o                         
 -10   0   6       3334.55       3464.50        33.39 o                         
  -8   0   6          0.32          0.00         1.79 o                         
  -6   0   6       5626.86       5698.79        57.49 o                         
  -4   0   6        354.92        308.81         7.75 o                         
  -2   0   6       4576.15       4360.52        47.11 o                         
   0   0   6        709.77        764.21        13.96 o                         
   2   0   6         49.84         62.19         4.39 o                         
   4   0   6       1617.73       1753.32        25.15 o                         
   6   0   6        136.97        136.47        12.41 o                         
   8   0   6         12.64          3.10         6.20 o                         
  10   0   6        845.06        806.42        27.91 o                         
  12   0   6         35.53         24.81         9.30 o                         
 -19   1   6         12.54          8.68         5.16 o                         
 -17   1   6          2.60          4.65         4.65 o                         
 -15   1   6          0.23          2.07         2.77 o                         
 -13   1   6         84.14         94.17         5.37 o                         
 -11   1   6       1342.73       1308.91        13.96 o                         
  -9   1   6         79.80         86.64         2.81 o                         
  -7   1   6          1.72          1.24         1.39 o                         
  -5   1   6       1230.02       1161.90         9.47 o                         
  -3   1   6        143.36        144.58         2.34 o                         
  -1   1   6        129.54        123.04         4.48 o                         
   1   1   6          0.60         -0.78         1.55 o                         
   3   1   6         36.79         39.83         3.10 o                         
   5   1   6        526.52        526.37        10.74 o                         
   7   1   6          2.24          7.75         4.39 o                         
   9   1   6         10.91          7.75         4.39 o                         
  11   1   6          6.54          9.30         4.39 o                         
 -20   2   6         98.35        105.45        15.51 o                         
 -18   2   6         23.85         15.99         6.20 o                         
 -16   2   6        101.06         85.52         5.81 o                         
 -14   2   6       1616.07       1595.65        22.27 o                         
 -12   2   6        103.68         92.98         4.06 o                         
 -10   2   6        531.75        514.24         7.75 o                         
  -8   2   6          4.59          2.48         2.11 o                         
  -6   2   6       1115.81       1064.53        10.69 o                         
  -4   2   6         57.37         59.26         3.58 o                         
  -2   2   6         88.78         94.07         2.34 o                         
   0   2   6         28.45         26.32         1.72 o                         
   2   2   6          2.83          6.20         1.55 o                         
   4   2   6        450.37        456.20         8.95 o                         
   6   2   6        423.41        418.07         9.45 o                         
   8   2   6        701.09        749.30        17.55 o                         
  10   2   6         13.81         12.41         4.39 o                         
  12   2   6          2.87          3.10         9.30 o                         
 -19   3   6        126.12        145.78        15.51 o                         
 -17   3   6         35.24         24.19         4.65 o                         
 -15   3   6       1830.88       1771.72        23.83 o                         
 -13   3   6       4022.61       3960.24        40.56 o                         
 -11   3   6        173.80        189.41         4.93 o                         
  -9   3   6         39.05         41.49         3.10 o                         
  -7   3   6       3019.21       3089.56        30.44 o                         
  -5   3   6       1162.61       1102.40        14.33 o                         
  -3   3   6        103.88         99.32         3.58 o                         
  -1   3   6       1205.04       1209.37        12.09 o                         
   1   3   6       1045.73       1075.85        11.83 o                         
   3   3   6         15.33         21.12         3.58 o                         
   5   3   6        158.57        176.35         7.16 o                         
   7   3   6       3065.92       3087.94        34.59 o                         
   9   3   6        512.86        512.68        13.45 o                         
  11   3   6          0.15          1.55         4.39 o                         
 -18   4   6          0.02          1.55         4.39 o                         
 -16   4   6         12.84         13.96         4.39 o                         
 -14   4   6       1230.03       1224.15        26.36 o                         
 -12   4   6       1254.43       1222.23        21.93 o                         
 -10   4   6          9.40          6.20         1.79 o                         
  -8   4   6        132.59        154.03         8.53 o                         
  -6   4   6       1988.78       1947.89        26.32 o                         
  -4   4   6        309.56        327.29         8.77 o                         
  -2   4   6        608.79        635.83        13.16 o                         
   0   4   6        649.03        636.57        21.71 o                         
   2   4   6         64.34         76.02         6.58 o                         
   4   4   6         13.15         17.06         4.39 o                         
   6   4   6       1023.98       1003.78        20.16 o                         
   8   4   6        392.74        392.51        13.16 o                         
  10   4   6          0.96          5.17         6.20 o                         
 -17   5   6         26.44          6.20         4.39 o                         
 -15   5   6          7.53         -1.55         4.39 o                         
 -13   5   6          5.52          5.17         3.10 o                         
 -11   5   6       1012.89        978.62        19.74 o                         
  -9   5   6         26.22         34.41         7.75 o                         
  -7   5   6        397.28        349.68         8.22 o                         
  -5   5   6         59.84         54.32         4.39 o                         
  -3   5   6        109.81        111.18        10.86 o                         
  -1   5   6         50.51         43.31         7.75 o                         
   1   5   6        409.60        400.11        10.97 o                         
   3   5   6         82.11         77.66         6.58 o                         
   5   5   6        573.69        582.01        34.12 o                         
   7   5   6         29.96         22.15         4.39 o                         
   9   5   6         12.52         13.65         5.16 o                         
 -16   6   6        120.60        132.76         9.69 o                         
 -14   6   6         22.55         25.57         7.75 o                         
 -12   6   6        320.15        284.01        10.97 o                         
 -10   6   6       1464.91       1319.88        24.12 o                         
  -8   6   6         21.11         20.28         4.39 o                         
  -6   6   6         89.90         80.64         9.30 o                         
  -4   6   6         95.71         85.55         6.58 o                         
  -2   6   6         14.14         20.83         4.65 o                         
   0   6   6          3.77          1.55         2.19 o                         
   2   6   6          4.03          7.75         4.65 o                         
   4   6   6       1045.24        943.42        20.75 o                         
   6   6   6          4.19          4.65         4.39 o                         
   8   6   6          0.02          1.55         4.39 o                         
 -15   7   6        108.29        114.76        15.51 o                         
 -13   7   6         12.87         10.86         4.39 o                         
 -11   7   6         26.47         22.15         4.39 o                         
  -9   7   6         31.96         18.85         4.39 o                         
  -7   7   6        700.32        681.92        16.34 o                         
  -5   7   6          5.51          1.03         2.77 o                         
  -3   7   6          3.50          0.00         4.65 o                         
  -1   7   6        164.86        167.54         8.77 o                         
   1   7   6        644.26        628.96        16.34 o                         
   3   7   6         42.52         46.52         6.58 o                         
   5   7   6         10.30          9.30         6.20 o                         
   7   7   6         15.44         20.38         7.44 o                         
 -12   8   6          0.03          3.10         4.39 o                         
 -10   8   6          6.94          1.55         4.39 o                         
  -8   8   6          0.26          3.10         2.77 o                         
  -6   8   6         50.74         47.93         6.20 o                         
  -4   8   6          1.26          0.00         4.65 o                         
  -2   8   6          1.71          3.10         4.39 o                         
   0   8   6          2.26          6.20         4.39 o                         
   2   8   6          0.06          1.55         4.65 o                         
   4   8   6         47.32         37.35         7.75 o                         
  -9   9   6          6.19          7.75         7.75 o                         
  -7   9   6          2.75         -1.55         4.39 o                         
  -5   9   6         18.75         10.86         4.39 o                         
  -3   9   6          0.00         -1.55         4.39 o                         
  -1   9   6         21.10         14.27         6.20 o                         
   1   9   6          0.03          0.00         4.39 o                         
 -19   1   7         38.98         34.12         6.58 o                         
 -17   1   7         36.07         41.93         6.58 o                         
 -15   1   7         49.04         45.86         5.27 o                         
 -13   1   7         75.78         76.82         3.65 o                         
 -11   1   7        691.55        723.45         8.32 o                         
  -9   1   7        290.77        293.33         4.58 o                         
  -7   1   7         61.53         52.70         2.08 o                         
  -5   1   7       4892.21       4900.54        37.07 o                         
  -3   1   7        495.85        520.96         6.85 o                         
  -1   1   7         32.89         34.56         1.96 o                         
   1   1   7       1047.60       1005.51        11.55 o                         
   3   1   7          0.02         -0.78         1.55 o                         
   5   1   7        421.89        418.30        10.87 o                         
   7   1   7          6.00          6.20         4.39 o                         
   9   1   7          2.63          0.00         4.39 o                         
  11   1   7          0.77          3.72         5.16 o                         
 -20   2   7         95.52        113.23        10.97 o                         
 -18   2   7          6.21          1.55         7.75 o                         
 -16   2   7        611.62        618.63        12.54 o                         
 -14   2   7         81.78         84.74         5.61 o                         
 -12   2   7          3.29          3.10         1.79 o                         
 -10   2   7        162.46        157.89         4.06 o                         
  -8   2   7        148.11        147.55         4.03 o                         
  -6   2   7         33.90         32.14         2.34 o                         
  -4   2   7       1337.64       1323.60        16.12 o                         
  -2   2   7        519.84        516.88         6.45 o                         
   0   2   7        156.60        165.39         4.92 o                         
   2   2   7        100.30         89.81         4.48 o                         
   4   2   7          4.57          5.17         2.44 o                         
   6   2   7        553.95        584.72        11.84 o                         
   8   2   7         97.16         85.55         6.58 o                         
  10   2   7         46.58         38.83         6.58 o                         
 -19   3   7         38.48         15.51         9.30 o                         
 -17   3   7         61.45         65.28         6.58 o                         
 -15   3   7          0.19         -2.19         2.19 o                         
 -13   3   7          1.55          5.17         3.10 o                         
 -11   3   7          2.56          2.07         1.79 o                         
  -9   3   7          0.61          3.10         1.79 o                         
  -7   3   7         88.83         74.70         3.58 o                         
  -5   3   7        130.09        124.36         4.51 o                         
  -3   3   7         30.49         28.28         5.03 o                         
  -1   3   7         50.79         60.11         3.58 o                         
   1   3   7         12.64         13.96         4.39 o                         
   3   3   7          3.09         -2.07         2.07 o                         
   5   3   7        100.70        101.51         5.81 o                         
   7   3   7         18.06         26.45         4.39 o                         
   9   3   7          7.59          9.30         6.20 o                         
 -18   4   7         29.09         33.98         7.75 o                         
 -16   4   7          2.23          1.55         4.39 o                         
 -14   4   7         41.04         42.52         5.16 o                         
 -12   4   7        426.85        418.20        13.96 o                         
 -10   4   7        204.76        222.46         7.16 o                         
  -8   4   7        477.15        513.22         9.85 o                         
  -6   4   7        669.56        704.51        14.13 o                         
  -4   4   7        127.79        128.74         6.58 o                         
  -2   4   7        691.17        686.76        16.39 o                         
   0   4   7         31.48         31.33         4.39 o                         
   2   4   7          1.44          3.10         3.10 o                         
   4   4   7         58.88         62.03         6.58 o                         
   6   4   7        250.20        261.46        15.51 o                         
   8   4   7        115.96        114.76         8.77 o                         
 -17   5   7          6.98          4.65         4.39 o                         
 -15   5   7          9.65          7.75         7.75 o                         
 -13   5   7          8.35         10.86         4.39 o                         
 -11   5   7        358.84        396.89        11.91 o                         
  -9   5   7        264.50        256.03         8.44 o                         
  -7   5   7        221.82        215.84         8.77 o                         
  -5   5   7        467.90        464.70        11.91 o                         
  -3   5   7        110.39        107.57         7.75 o                         
  -1   5   7        248.89        253.55        13.96 o                         
   1   5   7        548.98        571.61        14.13 o                         
   3   5   7         32.94         33.23         4.65 o                         
   5   5   7        531.64        524.25        15.35 o                         
   7   5   7         48.56         51.22         6.58 o                         
 -16   6   7          5.59          1.55         4.39 o                         
 -14   6   7        399.96        369.12        13.16 o                         
 -12   6   7        138.96        131.84         8.77 o                         
 -10   6   7         11.74          7.24         2.77 o                         
  -8   6   7         26.74         27.44         3.58 o                         
  -6   6   7         58.27         60.84         6.58 o                         
  -4   6   7          0.21          2.07         2.77 o                         
  -2   6   7        851.33        856.96        27.91 o                         
   0   6   7         42.59         33.23         4.65 o                         
   2   6   7         83.89         82.98         7.44 o                         
   4   6   7         18.21         15.99         6.20 o                         
   6   6   7         43.97         38.83         6.58 o                         
 -15   7   7          3.17          6.20         6.20 o                         
 -13   7   7        118.40        111.74         8.77 o                         
 -11   7   7          1.38          1.55         4.39 o                         
  -9   7   7         69.07         44.66         9.30 o                         
  -7   7   7        211.35        223.01         7.97 o                         
  -5   7   7       1096.01       1088.89        21.93 o                         
  -3   7   7        161.18        124.37         8.77 o                         
  -1   7   7        156.70        178.70         9.69 o                         
   1   7   7          1.54          6.20         4.39 o                         
   3   7   7          4.27         12.41         4.39 o                         
   5   7   7          0.00         -1.55         4.65 o                         
 -12   8   7         19.76         20.28         4.39 o                         
 -10   8   7          7.31          6.20         6.20 o                         
  -8   8   7          9.35          5.17         3.10 o                         
  -6   8   7          4.11          6.20         3.10 o                         
  -4   8   7         83.35         78.04         6.58 o                         
  -2   8   7         28.27         42.47         9.30 o                         
   0   8   7         11.03         13.03         5.16 o                         
   2   8   7         19.81         19.50         6.20 o                         
  -9   9   7         11.56          6.20         6.20 o                         
  -7   9   7        203.88        221.78        10.97 o                         
  -3   9   7         33.10         37.35         7.75 o                         
  -1   9   7          3.47         -1.55         4.65 o                         
 -20   0   8         50.46         43.42         9.30 o                         
 -18   0   8        148.91        120.96        12.41 o                         
 -16   0   8        478.37        517.97        18.61 o                         
 -14   0   8         85.39        124.06         9.30 o                         
 -12   0   8        400.21        398.43         8.22 o                         
 -10   0   8        349.32        341.67         6.38 o                         
  -8   0   8        512.63        489.37         7.64 o                         
  -6   0   8       5922.53       5668.25        75.65 o                         
  -4   0   8      26302.71      25871.60       259.88 o                         
  -2   0   8        277.14        273.12        18.61 o                         
   0   0   8         10.97         11.08         2.19 o                         
   2   0   8        500.91        477.83        10.97 o                         
   4   0   8        637.75        603.53        14.13 o                         
   6   0   8        112.54        127.17        12.41 o                         
   8   0   8        143.19        173.69        15.51 o                         
  10   0   8          0.08          6.20         6.20 o                         
 -19   1   8         86.03         74.44         7.44 o                         
 -17   1   8        177.23        183.00        10.97 o                         
 -15   1   8        169.10        173.84         7.16 o                         
 -13   1   8        130.08        126.29         4.65 o                         
 -11   1   8        492.66        503.83         6.94 o                         
  -9   1   8        102.10         91.40         2.81 o                         
  -7   1   8        379.40        379.73         5.81 o                         
  -5   1   8       1956.09       1945.59        17.30 o                         
  -3   1   8       1533.36       1495.84        14.16 o                         
  -1   1   8         22.09         21.53         1.96 o                         
   1   1   8        100.49        116.01         4.65 o                         
   3   1   8        446.10        409.85         8.95 o                         
   5   1   8        120.72        120.38         6.38 o                         
   7   1   8         55.87         65.28         6.58 o                         
   9   1   8         44.00         50.53        10.86 o                         
 -20   2   8          1.52         -3.10         6.20 o                         
 -18   2   8          2.15          6.20         6.20 o                         
 -16   2   8         63.68         61.48         7.75 o                         
 -14   2   8        106.70        114.82         5.37 o                         
 -12   2   8        248.23        255.53         7.16 o                         
 -10   2   8        585.08        577.74         8.83 o                         
  -8   2   8         68.90         78.45         3.77 o                         
  -6   2   8        337.29        342.26         7.16 o                         
  -4   2   8          0.00         -1.03         1.79 o                         
  -2   2   8       1269.44       1295.25        13.21 o                         
   0   2   8         26.72         23.26         2.34 o                         
   2   2   8        288.29        292.99         8.22 o                         
   4   2   8         49.38         52.42         3.97 o                         
   6   2   8         33.19         27.40         3.97 o                         
   8   2   8          1.37         -3.10         4.39 o                         
 -19   3   8          0.88          0.00         4.39 o                         
 -17   3   8        100.53         98.91        10.86 o                         
 -15   3   8        329.33        307.34        10.97 o                         
 -13   3   8         18.43         12.41         6.20 o                         
 -11   3   8        301.99        307.39        13.97 o                         
  -9   3   8        970.82       1024.18        16.24 o                         
  -7   3   8        854.14        832.28        12.54 o                         
  -5   3   8         97.84         79.79         8.97 o                         
  -3   3   8         26.97         26.96         3.58 o                         
  -1   3   8       1658.93       1708.25        20.84 o                         
   1   3   8        496.19        507.10        27.91 o                         
   3   3   8        195.82        218.76         8.77 o                         
   5   3   8         35.07         28.26         4.39 o                         
   7   3   8          0.62         -3.10         4.39 o                         
   9   3   8         65.93         55.83         9.30 o                         
 -18   4   8          4.14          4.65         7.75 o                         
 -16   4   8         31.28         27.18         4.65 o                         
 -14   4   8         40.44         41.84         6.20 o                         
 -12   4   8         89.88         94.62         6.58 o                         
 -10   4   8          9.44         14.93         2.53 o                         
  -8   4   8         86.99         79.26        12.83 o                         
  -6   4   8         34.64         43.64         4.39 o                         
  -4   4   8        122.37        118.08         5.37 o                         
  -2   4   8        516.70        525.40        10.03 o                         
   0   4   8         60.28         55.92         5.16 o                         
   2   4   8         35.51         42.39         4.65 o                         
   4   4   8          9.12         10.86         4.39 o                         
   6   4   8         86.47         82.46         8.77 o                         
   8   4   8         30.21         25.74         9.30 o                         
 -17   5   8         16.14         13.03         5.16 o                         
 -15   5   8         53.38         52.91         6.58 o                         
 -13   5   8          7.20          4.65         4.39 o                         
 -11   5   8          0.00          1.55         4.65 o                         
  -9   5   8        134.14        114.93         5.37 o                         
  -7   5   8        186.21        189.25         8.77 o                         
  -5   5   8       1049.03       1065.59        19.74 o                         
  -3   5   8        300.98        327.23        10.97 o                         
  -1   5   8        132.22        117.32        23.26 o                         
   1   5   8          2.17          0.00         2.77 o                         
   3   5   8        104.01         96.11         7.75 o                         
   5   5   8         84.12         79.36         8.77 o                         
   7   5   8          6.30          6.20         4.39 o                         
 -16   6   8          6.45          7.75         4.39 o                         
 -14   6   8         92.63         69.50         9.30 o                         
 -12   6   8         12.87         22.87        10.86 o                         
 -10   6   8          8.39         11.37         3.10 o                         
  -8   6   8          5.96          8.06         2.07 o                         
  -6   6   8        433.98        462.33        13.16 o                         
  -4   6   8       2878.37       2780.62        39.48 o                         
  -2   6   8         15.05         17.42         4.65 o                         
   0   6   8        119.15        107.03         8.77 o                         
   2   6   8         21.30         20.47         9.30 o                         
   4   6   8        115.34        112.00         8.77 o                         
   6   6   8          0.07          0.00         6.20 o                         
 -13   7   8          7.75          6.20         4.39 o                         
 -11   7   8        502.25        538.13        15.35 o                         
  -9   7   8         36.87         48.39         9.30 o                         
  -7   7   8        364.31        387.20        20.16 o                         
  -5   7   8        457.71        438.88        13.16 o                         
  -3   7   8        627.44        632.06        16.34 o                         
  -1   7   8         91.27         89.73        10.86 o                         
   1   7   8        204.46        229.90        10.97 o                         
   3   7   8        150.88        142.47        13.96 o                         
 -12   8   8        146.44        123.46         9.69 o                         
 -10   8   8          6.94         13.96         4.39 o                         
  -8   8   8         89.76         86.00         8.77 o                         
  -6   8   8          1.75          0.00         6.20 o                         
  -4   8   8         68.52         68.45        10.86 o                         
  -2   8   8         33.10         40.56         6.58 o                         
   0   8   8          4.07         -4.65         4.65 o                         
  -7   9   8         76.25         74.44        12.41 o                         
  -5   9   8         45.39         34.12         9.30 o                         
  -3   9   8         68.05         62.31         7.75 o                         
 -19   1   9         34.80         31.02         9.30 o                         
 -17   1   9         71.90         69.50         9.30 o                         
 -15   1   9        157.88        153.93         4.93 o                         
 -13   1   9        719.25        740.61         9.08 o                         
 -11   1   9        562.73        569.08         7.40 o                         
  -9   1   9         81.42         70.62         2.94 o                         
  -7   1   9        282.17        275.22         4.93 o                         
  -5   1   9        108.08         92.40         3.97 o                         
  -3   1   9        401.90        444.67         7.26 o                         
  -1   1   9         34.11         34.54         3.10 o                         
   1   1   9        798.60        809.71        11.19 o                         
   3   1   9         10.42         17.37         4.09 o                         
   5   1   9         68.85         80.76         6.58 o                         
   7   1   9        130.42        124.14         8.77 o                         
 -20   2   9        119.36        127.17        15.51 o                         
 -18   2   9        179.72        195.40         9.69 o                         
 -16   2   9          1.52          0.00         4.39 o                         
 -14   2   9        758.22        763.23        12.54 o                         
 -12   2   9        167.74        166.37         7.29 o                         
 -10   2   9        104.88        102.01         8.95 o                         
  -8   2   9         47.88         63.29         5.37 o                         
  -6   2   9        320.08        314.51         7.16 o                         
  -4   2   9        536.58        542.82        10.03 o                         
  -2   2   9          1.43          2.48         2.07 o                         
   0   2   9          0.00         -1.79         1.79 o                         
   2   2   9        120.74        121.38         7.44 o                         
   4   2   9        163.87        160.83        17.06 o                         
   6   2   9         66.37         74.44         9.30 o                         
   8   2   9         75.65         74.44        12.41 o                         
 -19   3   9         25.93         30.57         7.75 o                         
 -17   3   9         17.27         17.06         4.39 o                         
 -15   3   9         99.46        106.43        12.41 o                         
 -13   3   9        140.16        133.99         6.00 o                         
 -11   3   9          2.57          2.07         1.95 o                         
  -9   3   9          1.70          3.99         1.72 o                         
  -7   3   9        109.21        109.96         5.37 o                         
  -5   3   9         45.60         53.47         3.97 o                         
  -3   3   9         58.30         50.38         3.97 o                         
  -1   3   9          4.68          1.24         2.07 o                         
   1   3   9          3.95         -1.03         7.75 o                         
   3   3   9          0.66          0.00         4.39 o                         
   5   3   9          1.59          1.55         4.39 o                         
   7   3   9          5.33          9.30         6.20 o                         
 -18   4   9         96.41        110.65         8.77 o                         
 -16   4   9         66.78         76.00         9.30 o                         
 -14   4   9        557.79        547.79        15.35 o                         
 -12   4   9         17.30         14.27         3.22 o                         
 -10   4   9          6.61          4.96         2.07 o                         
  -8   4   9         87.93         94.51         5.37 o                         
  -6   4   9         36.72         31.22         3.58 o                         
  -4   4   9        274.97        274.44         7.64 o                         
  -2   4   9         81.93         89.59         5.37 o                         
   0   4   9         70.11         73.18         6.58 o                         
   2   4   9         36.13         40.36        10.86 o                         
   4   4   9        522.61        542.94        15.35 o                         
   6   4   9          4.07          3.10         4.39 o                         
 -17   5   9          0.62          0.00         6.20 o                         
 -15   5   9        226.81        238.99        10.97 o                         
 -13   5   9        884.86        883.96        19.74 o                         
 -11   5   9        118.29        120.93        11.69 o                         
  -9   5   9        224.71        233.20         7.45 o                         
  -7   5   9         46.74         38.63         5.16 o                         
  -5   5   9          6.87          4.65         4.65 o                         
  -3   5   9         45.73         43.21         7.75 o                         
  -1   5   9         40.46         35.54         5.16 o                         
   1   5   9        459.35        454.10        35.67 o                         
   3   5   9          0.92          3.10         6.20 o                         
   5   5   9         15.99         17.06         6.58 o                         
 -16   6   9        134.33        133.26        13.96 o                         
 -14   6   9          6.06          3.10         4.39 o                         
 -12   6   9          0.07          2.07         3.10 o                         
 -10   6   9         94.80         96.11         7.75 o                         
  -8   6   9        175.79        178.36         8.77 o                         
  -6   6   9        174.02        183.42        12.41 o                         
  -4   6   9         11.22          9.30         6.20 o                         
  -2   6   9         54.25         62.19         6.58 o                         
   0   6   9          0.35         -2.77         2.77 o                         
   2   6   9          2.59          6.20         6.20 o                         
   4   6   9        143.39        124.37        10.97 o                         
 -13   7   9         29.98         15.51         4.39 o                         
 -11   7   9         46.57         44.89        12.41 o                         
  -9   7   9         72.68         73.18         6.58 o                         
  -7   7   9        133.91        145.84         8.77 o                         
  -5   7   9          0.02         -4.39         4.39 o                         
  -3   7   9        283.84        284.81        17.06 o                         
  -1   7   9         30.15         29.55         6.58 o                         
   1   7   9        103.31         88.42         8.77 o                         
 -10   8   9         43.13         43.31         7.75 o                         
  -8   8   9          0.93          4.65         4.65 o                         
  -6   8   9         36.78         46.73         6.58 o                         
  -4   8   9         57.16         60.08         7.44 o                         
  -2   8   9         13.60         11.17         6.20 o                         
 -20   0  10        207.33        220.21        18.61 o                         
 -18   0  10        416.29        424.92        18.61 o                         
 -16   0  10        147.58        172.15         8.77 o                         
 -14   0  10        279.20        281.02         9.69 o                         
 -12   0  10       1110.29       1156.72        18.55 o                         
 -10   0  10         29.42         31.69         2.77 o                         
  -8   0  10       1735.09       1761.99        25.15 o                         
  -6   0  10         27.13         41.93         4.39 o                         
  -4   0  10        981.80        953.95        16.34 o                         
  -2   0  10        107.71        119.15         5.55 o                         
   0   0  10         68.01         68.74         5.16 o                         
   2   0  10        545.12        561.49        14.13 o                         
   4   0  10         83.86         89.95         9.30 o                         
   6   0  10          0.59          0.00         6.20 o                         
 -19   1  10          8.25          9.30         6.20 o                         
 -17   1  10          0.38         -6.20         6.20 o                         
 -15   1  10         71.82         70.13         5.37 o                         
 -13   1  10        548.55        539.19         8.83 o                         
 -11   1  10         61.48         63.26         3.34 o                         
  -9   1  10          2.43          3.88         1.57 o                         
  -7   1  10        405.34        386.23         9.12 o                         
  -5   1  10         88.52         86.88         6.59 o                         
  -3   1  10          6.32          7.75         2.53 o                         
  -1   1  10          5.03          1.55         2.53 o                         
   1   1  10         22.10         23.74         3.34 o                         
   3   1  10        179.94        181.46         8.77 o                         
   5   1  10          0.03          3.10         6.20 o                         
   7   1  10          8.70         12.41         6.20 o                         
 -20   2  10         11.92         12.41         9.30 o                         
 -18   2  10         89.36         96.25         8.77 o                         
 -16   2  10        757.02        764.55        17.55 o                         
 -14   2  10         25.33         22.28         3.58 o                         
 -12   2  10        119.99        122.43         4.93 o                         
 -10   2  10          0.06          0.89         1.72 o                         
  -8   2  10        420.48        428.06         7.52 o                         
  -6   2  10          1.06          3.10         2.07 o                         
  -4   2  10          1.34          1.86         2.07 o                         
  -2   2  10          8.19          3.88         2.53 o                         
   0   2  10          3.48          2.33         2.53 o                         
   2   2  10        109.79        120.96        23.26 o                         
   4   2  10        190.61        203.51         9.69 o                         
   6   2  10        239.76        266.74        15.51 o                         
 -19   3  10         78.23         69.95        12.41 o                         
 -17   3  10       1072.58       1082.15        26.36 o                         
 -15   3  10       1702.86       1743.31        28.51 o                         
 -13   3  10         91.16        114.87         6.61 o                         
 -11   3  10          8.78         11.31         2.34 o                         
  -9   3  10       1020.09       1047.34        13.52 o                         
  -7   3  10        150.72        155.06         7.31 o                         
  -5   3  10         54.84         53.28         4.52 o                         
  -3   3  10        193.62        193.48         7.16 o                         
  -1   3  10        218.43        214.06         8.77 o                         
   1   3  10         11.76         18.85         4.39 o                         
   3   3  10         73.80         73.49        12.41 o                         
   5   3  10       1205.06       1239.42        26.32 o                         
 -18   4  10         23.36         28.34         5.16 o                         
 -16   4  10        714.23        736.97        37.22 o                         
 -14   4  10        429.95        452.48        23.26 o                         
 -12   4  10          8.24          8.53         2.53 o                         
 -10   4  10         38.59         42.44         3.58 o                         
  -8   4  10        691.27        662.79        12.54 o                         
  -6   4  10         37.02         39.12         4.83 o                         
  -4   4  10        139.46        134.23         8.98 o                         
  -2   4  10        119.64        122.12         9.30 o                         
   0   4  10          6.21          7.75         4.39 o                         
   2   4  10         17.40         12.41         6.20 o                         
   4   4  10        419.26        442.03        15.35 o                         
   6   4  10        115.14        124.06        15.51 o                         
 -17   5  10          8.64          3.10         4.39 o                         
 -15   5  10         10.94         10.86         4.39 o                         
 -13   5  10        436.60        429.62        13.16 o                         
 -11   5  10         16.04         24.41         6.48 o                         
  -9   5  10         68.20         70.70         5.37 o                         
  -7   5  10         47.75         48.60         5.16 o                         
  -5   5  10         96.01         79.36         6.58 o                         
  -3   5  10         16.36         10.86         4.39 o                         
  -1   5  10         79.87         81.12         6.58 o                         
   1   5  10         86.89         73.84        18.61 o                         
   3   5  10        184.17        172.79        11.91 o                         
 -16   6  10         10.74          9.93         5.16 o                         
 -14   6  10        275.76        266.21        11.91 o                         
 -12   6  10        714.94        682.58        17.55 o                         
 -10   6  10          0.87         -1.86         2.07 o                         
  -8   6  10         78.83         72.92         6.58 o                         
  -6   6  10        123.52        119.59         8.77 o                         
  -4   6  10          9.18         12.41         4.39 o                         
  -2   6  10          0.76         -2.07         3.10 o                         
   0   6  10         29.09         25.32         5.16 o                         
   2   6  10        373.56        353.39        14.13 o                         
 -13   7  10          5.01          1.55         4.39 o                         
 -11   7  10         50.58         50.40         6.58 o                         
  -9   7  10        282.87        258.58         8.95 o                         
  -7   7  10          0.00         -1.55         4.39 o                         
  -5   7  10          5.03          4.65         7.75 o                         
  -3   7  10        125.72        100.83         8.77 o                         
  -1   7  10        267.23        253.93        17.06 o                         
 -10   8  10          1.20         -3.10         5.16 o                         
  -8   8  10         39.23         43.64         6.58 o                         
  -6   8  10          0.07          3.10         4.39 o                         
  -4   8  10          7.54          1.86         5.16 o                         
 -19   1  11         15.97          9.30         6.20 o                         
 -17   1  11          9.50          4.65         4.39 o                         
 -15   1  11         11.29         10.34         3.58 o                         
 -13   1  11        192.08        196.06         7.89 o                         
 -11   1  11         33.00         26.96         3.58 o                         
  -9   1  11         14.85         12.41         2.53 o                         
  -7   1  11       1314.02       1309.89        17.25 o                         
  -5   1  11        282.70        276.98         9.28 o                         
  -3   1  11          0.63          2.33         2.53 o                         
  -1   1  11        173.75        188.58         7.16 o                         
   1   1  11          2.53         -1.55         4.39 o                         
   3   1  11         76.24         99.25        12.41 o                         
   5   1  11          4.01         12.41         6.20 o                         
 -20   2  11          3.83          0.00         6.20 o                         
 -18   2  11        349.48        393.90        18.61 o                         
 -16   2  11         15.73         18.85         4.39 o                         
 -14   2  11          9.78          4.96         3.49 o                         
 -12   2  11          8.91          6.20         1.96 o                         
 -10   2  11         23.37         26.44         2.34 o                         
  -8   2  11          1.27          1.86         2.07 o                         
  -6   2  11        290.13        275.69        12.51 o                         
  -4   2  11        119.01        118.12         5.81 o                         
  -2   2  11         30.92         33.54         3.58 o                         
   0   2  11          3.21         -2.07         2.77 o                         
   2   2  11          3.39         -1.55         4.39 o                         
   4   2  11        165.01        155.08        15.51 o                         
 -19   3  11         18.05         13.03         5.16 o                         
 -17   3  11          0.01         -1.55         4.65 o                         
 -15   3  11          0.72         -2.07         2.07 o                         
 -13   3  11          3.43         -1.86         2.63 o                         
 -11   3  11          3.65          4.14         1.96 o                         
  -9   3  11         49.45         50.13         4.51 o                         
  -7   3  11         12.76         12.65         5.79 o                         
  -5   3  11          2.30          0.00         2.19 o                         
  -3   3  11          6.79         10.55         4.68 o                         
  -1   3  11         14.15         21.71         7.75 o                         
   1   3  11          0.22          0.00         6.20 o                         
   3   3  11         24.62         21.71         6.58 o                         
   5   3  11          9.90         12.41         9.30 o                         
 -18   4  11          1.73         -3.10         4.39 o                         
 -16   4  11          7.53          7.75         7.75 o                         
 -14   4  11        190.13        207.93         9.69 o                         
 -12   4  11        124.64        138.55         7.16 o                         
 -10   4  11         95.12         99.55         6.65 o                         
  -8   4  11        336.62        335.80        10.04 o                         
  -6   4  11          9.67          8.27         3.90 o                         
  -4   4  11        250.26        259.86         7.64 o                         
  -2   4  11         13.99         10.86         4.65 o                         
   0   4  11          9.20         10.55         9.30 o                         
   2   4  11         25.87         22.75         5.16 o                         
   4   4  11         70.67         69.82         8.77 o                         
 -17   5  11          0.52          1.55         4.39 o                         
 -15   5  11          0.33         -1.55         4.65 o                         
 -13   5  11        171.90        183.95        15.51 o                         
 -11   5  11         74.18         76.85        15.19 o                         
  -9   5  11         28.35         34.41         7.75 o                         
  -7   5  11        229.60        214.32        12.41 o                         
  -5   5  11         64.42         60.40         9.30 o                         
  -3   5  11        122.31        107.57         8.77 o                         
  -1   5  11        113.00        118.19         8.77 o                         
   1   5  11         38.39         26.61         6.58 o                         
   3   5  11        147.02        148.65        13.96 o                         
 -16   6  11        208.96        207.81        18.61 o                         
 -14   6  11         44.37         44.31         6.58 o                         
 -12   6  11          0.64         -3.10         4.39 o                         
 -10   6  11         13.55         13.44         3.58 o                         
  -8   6  11         33.47         36.28         6.58 o                         
  -6   6  11         15.49         13.96         4.39 o                         
  -4   6  11        316.26        324.48        13.16 o                         
  -2   6  11          2.26          0.00         4.39 o                         
   0   6  11         28.89         37.70        21.71 o                         
 -13   7  11          1.18          2.48         5.16 o                         
 -11   7  11         18.47          7.75         4.39 o                         
  -9   7  11        150.85        169.76         8.95 o                         
  -7   7  11        435.19        438.93        15.35 o                         
  -5   7  11         96.64         88.62        12.41 o                         
  -3   7  11         32.92         38.11         7.75 o                         
 -16   0  12         46.30         49.63         9.30 o                         
 -14   0  12         26.60         21.71         6.20 o                         
 -12   0  12        109.07         99.25         9.30 o                         
 -10   0  12         53.48         49.63         6.20 o                         
  -8   0  12       1802.91       1764.82        40.32 o                         
  -6   0  12       5459.91       5365.79        93.05 o                         
  -4   0  12         22.86         18.61         6.20 o                         
  -2   0  12          4.62         -3.10         6.20 o                         
   0   0  12        252.18        214.01        15.51 o                         
 -17   1  12         88.01        106.28         9.30 o                         
 -15   1  12         14.49         11.37         3.58 o                         
 -13   1  12        111.33        124.90         6.38 o                         
 -11   1  12          1.42          1.55         2.53 o                         
  -9   1  12        142.64        152.30         8.85 o                         
  -7   1  12        454.42        454.58        10.03 o                         
  -5   1  12        328.53        315.60         8.22 o                         
  -3   1  12          5.04          3.10         2.53 o                         
  -1   1  12         24.11         31.88         3.97 o                         
   1   1  12        131.72        121.04        13.96 o                         
   3   1  12         34.70         27.91         9.30 o                         
 -20   2  12          0.08         -6.20         6.20 o                         
 -18   2  12         60.16         68.24        12.41 o                         
 -16   2  12         58.85         63.92         6.58 o                         
 -14   2  12         76.83         91.57        11.35 o                         
 -12   2  12         65.94         64.52         5.99 o                         
 -10   2  12         45.71         47.12         3.97 o                         
  -8   2  12         36.31         40.84         3.97 o                         
  -6   2  12          0.00         -1.55         2.53 o                         
  -4   2  12        289.22        315.46         8.95 o                         
  -2   2  12          5.14          5.17         3.90 o                         
   0   2  12         27.07         22.84         5.16 o                         
   2   2  12         17.23          4.65         4.65 o                         
   4   2  12         34.98         40.32         9.30 o                         
 -19   3  12         18.78          9.30         6.20 o                         
 -17   3  12        227.32        251.23        15.51 o                         
 -15   3  12          9.40         10.86         4.39 o                         
 -13   3  12        197.39        208.27         8.06 o                         
 -11   3  12        320.24        319.58         7.26 o                         
  -9   3  12        174.03        162.44         5.26 o                         
  -7   3  12         23.18         31.64         3.58 o                         
  -5   3  12         18.33         21.43         3.72 o                         
  -3   3  12        498.70        526.24        13.65 o                         
  -1   3  12        181.26        196.35        27.91 o                         
   1   3  12         86.01         73.69        12.41 o                         
   3   3  12         23.80         23.67         7.75 o                         
 -18   4  12          4.67          1.55         4.39 o                         
 -16   4  12         60.82         56.00         6.58 o                         
 -14   4  12         37.41         29.03         3.97 o                         
 -12   4  12          7.05          7.24         3.58 o                         
 -10   4  12         22.44         23.16         4.45 o                         
  -8   4  12          9.76          9.30         3.58 o                         
  -6   4  12         12.80         18.30         3.58 o                         
  -4   4  12        233.18        228.85        18.61 o                         
  -2   4  12          8.34          7.75         4.39 o                         
   0   4  12         17.60         16.13         5.16 o                         
   2   4  12          0.09         -1.55         4.39 o                         
 -17   5  12         27.88         17.06         6.58 o                         
 -15   5  12          2.41          3.10         4.39 o                         
 -13   5  12          0.56         -1.03         3.58 o                         
 -11   5  12         59.61         55.94         5.37 o                         
  -9   5  12         24.88         19.85         3.58 o                         
  -7   5  12        401.72        420.04        14.13 o                         
  -5   5  12         81.59         86.85         7.44 o                         
  -3   5  12         25.12         27.14         7.75 o                         
  -1   5  12          1.63          3.10         4.39 o                         
   1   5  12         62.94         66.72         8.77 o                         
 -14   6  12          0.54          1.55         4.39 o                         
 -12   6  12          5.22          1.55         4.39 o                         
 -10   6  12          8.34          0.78         2.53 o                         
  -8   6  12        251.32        265.48        11.91 o                         
  -6   6  12        897.79        984.55        22.95 o                         
  -4   6  12          5.05          3.10         4.39 o                         
  -2   6  12         62.95         59.58         8.77 o                         
 -11   7  12          0.02         -1.55         4.39 o                         
  -9   7  12        165.59        160.11        10.97 o                         
  -7   7  12        160.34        171.44        20.16 o                         
  -5   7  12        247.29        251.48        26.36 o                         
 -17   1  13        109.32        110.13         8.77 o                         
 -15   1  13        213.26        214.64         9.69 o                         
 -13   1  13        190.93        204.11        13.96 o                         
 -11   1  13          1.19          1.55         4.39 o                         
  -9   1  13         38.08         43.21         7.75 o                         
  -7   1  13         13.59         10.86         4.39 o                         
  -5   1  13         99.93        121.86        21.71 o                         
  -3   1  13          1.42          1.55         4.65 o                         
  -1   1  13        235.54        245.03        15.51 o                         
   1   1  13         42.96         31.02         9.30 o                         
 -18   2  13          0.13          0.00         6.20 o                         
 -16   2  13        246.66        278.72         8.95 o                         
 -14   2  13         63.90         68.61         5.37 o                         
 -12   2  13          4.78          3.10         2.92 o                         
 -10   2  13         24.30         28.12         5.90 o                         
  -8   2  13         76.59         81.74         5.81 o                         
  -6   2  13         99.69         96.43         5.81 o                         
  -4   2  13          3.49          3.10         3.58 o                         
  -2   2  13          0.14          1.55         4.39 o                         
   0   2  13         13.43         16.13         5.16 o                         
   2   2  13         91.40         82.55        12.41 o                         
 -19   3  13          2.83          3.10         9.30 o                         
 -17   3  13         62.27         52.73         9.30 o                         
 -15   3  13         33.19         27.03         5.16 o                         
 -13   3  13          0.44         -2.07         3.58 o                         
 -11   3  13          9.32         10.34         3.58 o                         
  -9   3  13         16.97         22.56         5.32 o                         
  -7   3  13          6.72          4.65         2.53 o                         
  -5   3  13          4.54          3.10         3.58 o                         
  -3   3  13         11.61          6.20         4.39 o                         
  -1   3  13          2.07         -1.55         4.39 o                         
   1   3  13          0.01         -3.72         5.16 o                         
 -18   4  13         11.61         18.61         9.30 o                         
 -16   4  13        203.59        204.71        15.51 o                         
 -14   4  13         11.70         10.86         4.39 o                         
 -12   4  13         11.95         12.41         4.39 o                         
 -10   4  13         15.82         14.47         3.58 o                         
  -8   4  13          1.68         -1.03         3.58 o                         
  -6   4  13         76.70         74.19         5.81 o                         
  -4   4  13         40.84         38.83         6.58 o                         
  -2   4  13          8.74          4.65         4.65 o                         
   0   4  13         19.41         19.23         5.16 o                         
 -15   5  13        333.01        312.34        13.96 o                         
 -13   5  13         43.28         43.05         4.51 o                         
 -11   5  13         29.71         27.38         3.97 o                         
  -9   5  13         28.49         13.03         5.16 o                         
  -7   5  13          9.98          3.10         4.39 o                         
  -5   5  13         16.13          4.65         4.65 o                         
  -3   5  13          1.53         -4.39         4.39 o                         
  -1   5  13        136.60        130.17        10.32 o                         
 -14   6  13          2.19          1.86         5.16 o                         
 -12   6  13         34.25         32.05         4.51 o                         
 -10   6  13         54.44         62.74         5.81 o                         
  -8   6  13         39.20         35.74         6.58 o                         
  -6   6  13          0.00         -4.39         4.39 o                         
  -4   6  13         32.36         23.26         6.58 o                         
 -18   0  14         32.44         49.63         9.30 o                         
 -16   0  14        176.49        189.20        15.51 o                         
 -14   0  14        432.81        440.43        18.61 o                         
 -12   0  14         32.12         21.71         6.20 o                         
 -10   0  14        456.81        393.90        18.61 o                         
  -8   0  14        128.86        120.96        12.41 o                         
  -6   0  14        147.13        161.28        15.51 o                         
  -4   0  14         35.10         34.12         9.30 o                         
  -2   0  14         47.34         40.32         9.30 o                         
 -19   1  14          0.20          3.10         6.20 o                         
 -17   1  14         35.00         41.93         6.58 o                         
 -15   1  14        192.75        187.96        18.61 o                         
 -13   1  14         35.71         29.78         6.20 o                         
 -11   1  14          2.22          3.10         4.39 o                         
  -9   1  14        138.38        132.09        21.71 o                         
  -7   1  14         35.39         45.03         6.58 o                         
  -5   1  14          0.45         -1.55         7.75 o                         
  -3   1  14         12.43         15.99         6.20 o                         
  -1   1  14         13.15          3.10         9.30 o                         
 -18   2  14        269.86        251.23        15.51 o                         
 -16   2  14          2.11          6.20         4.39 o                         
 -14   2  14         27.86         30.13         5.16 o                         
 -12   2  14          1.97          7.75         4.65 o                         
 -10   2  14         77.72         80.71         7.75 o                         
  -8   2  14          1.93         -2.33         2.74 o                         
  -6   2  14          8.05          3.10         3.58 o                         
  -4   2  14         22.99         19.89         3.97 o                         
  -2   2  14          0.64          0.00         5.16 o                         
   0   2  14         15.76         21.71         9.30 o                         
 -17   3  14        567.04        576.90        24.81 o                         
 -15   3  14         34.14         34.40         6.58 o                         
 -13   3  14          0.26          1.03         3.58 o                         
 -11   3  14        270.30        286.35        10.00 o                         
  -9   3  14          4.77          4.14         3.58 o                         
  -7   3  14         12.58         10.34         3.58 o                         
  -5   3  14         18.68         11.37         3.58 o                         
  -3   3  14         36.14         35.25         6.58 o                         
  -1   3  14          7.43          5.58         5.16 o                         
 -16   4  14        127.57        139.57        15.51 o                         
 -14   4  14          2.65          3.10         4.39 o                         
 -12   4  14          6.58         10.34         3.58 o                         
 -10   4  14        232.01        245.62        11.91 o                         
  -8   4  14          1.12          2.07         3.58 o                         
  -6   4  14         17.39         17.58         5.36 o                         
  -4   4  14         18.91         17.20         6.20 o                         
  -2   4  14          0.04         -5.16         5.16 o                         
 -15   5  14        135.05        145.78        15.51 o                         
 -13   5  14          2.27          3.10         4.39 o                         
 -11   5  14          5.74         10.55         5.16 o                         
  -9   5  14         30.62         28.53         6.58 o                         
  -7   5  14         48.73         54.39         7.75 o                         
  -5   5  14          2.50         -1.24         5.16 o                         
 -10   6  14         37.20         32.69         5.81 o                         
  -8   6  14         74.27         53.76         7.44 o                         
 -17   1  15          1.74          1.55         4.39 o                         
 -15   1  15         25.71         29.55         6.58 o                         
 -13   1  15         10.75          7.75         4.65 o                         
 -11   1  15         47.59         45.03         6.58 o                         
  -9   1  15        350.20        330.39        13.16 o                         
  -7   1  15        116.78        115.99         9.69 o                         
  -5   1  15          2.87          0.00         4.39 o                         
  -3   1  15         16.98         30.58         7.44 o                         
  -1   1  15          1.23          3.10         9.30 o                         
 -18   2  15          1.13          3.10         6.20 o                         
 -16   2  15         16.61         13.65         9.30 o                         
 -14   2  15          0.04          1.55         4.39 o                         
 -12   2  15          1.00          6.20         4.39 o                         
 -10   2  15          0.71         -3.10         4.39 o                         
  -8   2  15         61.76         72.92         8.77 o                         
  -6   2  15         29.80         34.40         6.58 o                         
  -4   2  15          2.18         -6.20         6.20 o                         
  -2   2  15          0.53          3.10         9.30 o                         
 -17   3  15          0.27          3.10         6.20 o                         
 -15   3  15          2.65          1.55         4.39 o                         
 -13   3  15          3.48          4.65         4.65 o                         
 -11   3  15         27.22         21.05         5.37 o                         
  -9   3  15          0.14          3.10         3.58 o                         
  -7   3  15          0.07         -1.03         3.90 o                         
  -5   3  15          0.60         -4.34         5.16 o                         
  -3   3  15          6.07          8.68         5.16 o                         
 -14   4  15         44.36         48.63         7.44 o                         
 -12   4  15          6.93          5.76         4.51 o                         
 -10   4  15        125.11        130.30        10.86 o                         
  -8   4  15          0.01          4.14         3.90 o                         
  -6   4  15         77.20         89.65         9.69 o                         
  -4   4  15          6.75          3.10         6.20 o                         
 -13   5  15         18.08         36.14         9.30 o                         
 -11   5  15          0.23          5.58         5.16 o                         
  -9   5  15         81.25         78.66         9.30 o                         
  -7   5  15         24.32         46.52         9.30 o                         
 -16   0  16          0.60          0.00         6.20 o                         
 -14   0  16         29.92         31.02         9.30 o                         
 -12   0  16          0.01          3.10         6.20 o                         
 -10   0  16        523.91        480.75        21.71 o                         
  -8   0  16       1153.67       1122.78        37.22 o                         
  -6   0  16          4.15         -6.20         6.20 o                         
  -4   0  16          4.28          9.30         9.30 o                         
 -17   1  16          0.02          6.20         4.39 o                         
 -15   1  16         17.25         23.26         6.58 o                         
 -13   1  16          5.44         11.17         6.20 o                         
 -11   1  16         51.91         41.28         6.58 o                         
  -9   1  16        113.41        114.93        13.96 o                         
  -7   1  16         77.56         71.86         7.44 o                         
  -5   1  16          1.08         -5.16         5.16 o                         
 -16   2  16         12.87         21.71         6.58 o                         
 -14   2  16          0.74          0.00         4.39 o                         
 -12   2  16         21.84         24.81         6.58 o                         
 -10   2  16          5.00          1.55         7.75 o                         
  -8   2  16          0.13          2.48         5.16 o                         
  -6   2  16         61.26         70.49        12.41 o                         
 -15   3  16         97.79         89.95        12.41 o                         
 -13   3  16         84.67         90.91         9.30 o                         
 -11   3  16         38.25         48.94         7.44 o                         
  -9   3  16          3.95          7.75         7.75 o                         
  -7   3  16          6.93          8.68         5.16 o                         
 -12   4  16          5.43         -3.58         3.58 o                         
 -10   4  16          3.70          4.65         4.65 o                         
 -13   1  17          7.04         14.89         5.16 o                         
 -11   1  17          1.85          1.55         6.58 o                         
  -9   1  17          2.27          3.72         5.16 o                         
 -12   2  17         10.04         15.51         9.30 o                         
 -10   2  17         16.55         21.71         9.30 o                         
                                                                                
